# Supplementary material for: Comprehensive analysis of prognostic value and immune infiltration of kindlin family members in non-small cell lung cancer
Source: BMC Med Genomics. 2021 May 2;14:119. doi: 10.1186/s12920-021-00967-2 (PMC8091749; doi:10.1186/s12920-021-00967-2)
Supplement: Supplementary file 2 — Additional file 2. Proteomic data [file 12920_2021_967_MOESM2_ESM.txt]

Gene	Cytoband	Altered group	Unaltered group	Altered group	Unaltered group	Log Ratio	p-Value	q-Value	Higher expression in
CTLA4	2q33.2	0.15	-0.3	0.34	1.05	0.46	5.06E-04	0.116	Altered group
SQSTM1	5q35.3	0.57	0.09	0.45	0.83	0.48	1.85E-03	0.189	Altered group
CDKN1B_PT198	Xp11.4-p11.2	0.25	0.07	0.17	0.26	0.17	2.46E-03	0.189	Altered group
GATA3	10p14	0.1	0	0.11	0.2	0.1	4.95E-03	0.26	Altered group
FASN	17q25.3	-0.52	0.12	0.73	0.85	-0.64	6.49E-03	0.26	Unaltered group
PARK7	1p36.23	0.15	0.02	0.14	0.38	0.14	7.59E-03	0.26	Altered group
BAX	19q13.33	0.39	0.09	0.36	0.4	0.3	8.67E-03	0.26	Altered group
ERBB3	12q13.2	-0.51	-0.05	0.1	0.43	-0.46	3.43E-06	7.88E-04	Unaltered group
TP63	3q28	0.8	0.05	0.34	0.7	0.75	4.39E-03	0.505	Altered group
CASP3	4q35.1	-0.33	0.02	0.17	0.24	-0.34	7.83E-03	0.6	Unaltered group
PXN	12q24.23	-0.48	0.04	0.29	0.55	-0.52	0.0127	0.73	Unaltered group
NOTCH1	9q34.3	-0.28	0.05	0.2	0.25	-0.33	0.0198	0.842	Unaltered group
FOXO3_PS318_S321	5q21-q22	-0.12	0.05	0.13	0.27	-0.17	0.0357	0.842	Unaltered group
RICTOR	5p13.1	-0.46	0.09	0.67	0.78	-0.56	9.61E-03	0.26	Unaltered group
NAPSA	19q13.33	0.05	0.31	0.3	0.68	-0.26	0.0125	0.26	Unaltered group
PDK1_PS241	15q22.1-q22.33	-0.29	0	0.38	0.3	-0.29	0.0136	0.26	Unaltered group
MACC1	7p21.1	-0.3	0.04	0.43	0.59	-0.34	0.0145	0.26	Unaltered group
PEA15_PS116	1p36.2	0.21	0.02	0.24	0.36	0.19	0.0145	0.26	Altered group
BCL2	18q21.33	0.42	0.03	0.5	0.47	0.38	0.0149	0.26	Altered group
GSK3A_PS9	8p11.1	-0.63	-0.08	0.75	0.71	-0.55	0.0181	0.26	Unaltered group
GSK3B_PS9	8p11.1	-0.63	-0.08	0.75	0.71	-0.55	0.0181	0.26	Unaltered group
TSC2	16p13.3	-0.59	-0.09	0.71	0.52	-0.49	0.023	0.26	Unaltered group
STAT3_PY705	19q13.33	-0.23	0.01	0.34	0.42	-0.24	0.0237	0.26	Unaltered group
AKT1	14q32.33	-0.6	-0.1	0.71	0.7	-0.49	0.0243	0.26	Unaltered group
AKT2	19q13.2	-0.6	-0.1	0.71	0.7	-0.49	0.0243	0.26	Unaltered group
AKT3	1q43-q44	-0.6	-0.1	0.71	0.7	-0.49	0.0243	0.26	Unaltered group
TSC1	9q34.13	-0.65	-0.1	0.79	0.63	-0.54	0.0247	0.26	Unaltered group
AXL	19q13.2	-0.14	-0.01	0.19	0.26	-0.13	0.0263	0.26	Unaltered group
PDCD1	2q37.3	0.21	-0.02	0.33	0.55	0.23	0.0271	0.26	Altered group
MAPK1	22q11.22	-0.74	-0.11	0.93	0.61	-0.63	0.0271	0.26	Unaltered group
MSH2	2p21-p16.3	-0.4	-0.07	0.49	0.48	-0.33	0.0284	0.261	Unaltered group
RPS6KB1	17q23.1	-0.2	-0.04	0.23	0.34	-0.16	0.0297	0.261	Unaltered group
BID	22q11.21	-0.13	-0.01	0.17	0.21	-0.12	0.0306	0.261	Unaltered group
MTOR	1p36.22	-0.14	0.08	0.34	0.4	-0.22	0.0329	0.262	Unaltered group
EIF4EBP1_PT70	17q21	0.11	-0.02	0.2	0.33	0.14	0.0345	0.262	Altered group
BAP1	3p21.1	0.08	-0.07	0.23	0.31	0.15	0.0347	0.262	Altered group
ETS1	11q24.3	0.14	0	0.21	0.26	0.14	0.0353	0.262	Altered group
KEAP1	19p13.2	-0.13	0.12	0.4	0.5	-0.25	0.0428	0.307	Unaltered group
XRCC5	2q35	-0.29	0.04	0.56	0.41	-0.33	0.0476	0.327	Unaltered group
