# Supplementary material for: Comprehensive analysis of prognostic value and immune infiltration of kindlin family members in non-small cell lung cancer
Source: BMC Med Genomics. 2021 May 2;14:119. doi: 10.1186/s12920-021-00967-2 (PMC8091749; doi:10.1186/s12920-021-00967-2)
Supplement: Supplementary file 3 — Additional file 3. GO Biological Process [file 12920_2021_967_MOESM3_ESM.txt]

Supplementary material 3 GO Terms enrichment analysis with Biological Process of Kindlins in Patients with NSCLC
Category	Term	Count	%	PValue	Genes	List Total	Pop Hits	Pop Total	Fold Enrichment	Bonferroni	Benjamini	FDR
GOTERM_BP_FAT	GO:0012501~programmed cell death	21	0.2950266928912616	2.7939336879754064E-12	PDK1, BID, ERBB3, MSH2, AXL, CTLA4, TP63, RPS6KB1, FOXO3, STAT3, PDCD1, PARK7, AKT1, PEA15, CASP3, CDKN1B, GSK3A, GATA3, BAX, GSK3B, BCL2	38	1098	12387	6.2344693701466785	7.331422580136859E-9	7.331422580136859E-9	4.956013377466206E-9
GOTERM_BP_FAT	GO:0006915~apoptotic process	20	0.2809778027535825	6.097546722825563E-12	PDK1, BID, MSH2, ERBB3, AXL, CTLA4, TP63, RPS6KB1, FOXO3, STAT3, PDCD1, PARK7, AKT1, CASP3, CDKN1B, GSK3A, GATA3, BAX, GSK3B, BCL2	38	998	12387	6.532538761733994	1.600001542367835E-8	8.000007767350326E-9	1.0815959239351969E-8
GOTERM_BP_FAT	GO:0008219~cell death	21	0.2950266928912616	8.385543375893384E-12	PDK1, BID, ERBB3, MSH2, AXL, CTLA4, TP63, RPS6KB1, FOXO3, STAT3, PDCD1, PARK7, AKT1, PEA15, CASP3, CDKN1B, GSK3A, GATA3, BAX, GSK3B, BCL2	38	1165	12387	5.875920487915067	2.2003589839059146E-8	7.334529983360483E-9	1.487434619917849E-8
GOTERM_BP_FAT	GO:0042981~regulation of apoptotic process	19	0.26692891261590335	1.6795542686677796E-11	BID, ERBB3, MSH2, AXL, CTLA4, TP63, RPS6KB1, FOXO3, STAT3, PDCD1, PARK7, AKT1, PEA15, CDKN1B, GSK3A, GATA3, BAX, GSK3B, BCL2	38	915	12387	6.768852459016394	4.4071561400294E-8	1.1017890488851378E-8	2.9792224243152532E-8
GOTERM_BP_FAT	GO:0043067~regulation of programmed cell death	19	0.26692891261590335	2.014632523059422E-11	BID, ERBB3, MSH2, AXL, CTLA4, TP63, RPS6KB1, FOXO3, STAT3, PDCD1, PARK7, AKT1, PEA15, CDKN1B, GSK3A, GATA3, BAX, GSK3B, BCL2	38	925	12387	6.695675675675676	5.286396598247478E-8	1.0572793418539561E-8	3.573585871663454E-8
GOTERM_BP_FAT	GO:0007166~cell surface receptor signaling pathway	23	0.32312447316661985	2.576891859400812E-11	BID, ERBB3, FERMT3, FERMT2, AXL, CTLA4, TP63, RPS6KB1, FOXO3, STAT3, PARK7, AKT1, MAPK1, EIF4EBP1, CDKN1B, TSC1, GSK3A, GATA3, BAX, GSK3B, BCL2, TSC2, AKT2	38	1581	12387	4.7421851592929185	6.761770288132851E-8	1.1269617461451276E-8	4.5709336315979954E-8
GOTERM_BP_FAT	GO:0035556~intracellular signal transduction	24	0.337173363304299	4.33531984593442E-11	PDK1, ERBB3, MSH2, AXL, TP63, RPS6KB1, RICTOR, FOXO3, STAT3, PARK7, AKT1, MAPK1, EIF4EBP1, TSC1, SQSTM1, GSK3A, GATA3, BAX, GSK3B, BCL2, TSC2, MTOR, AKT3, AKT2	38	1814	12387	4.3127720071954965	1.1375881636688234E-7	1.625126022641865E-8	7.690057479692314E-8
GOTERM_BP_FAT	GO:0010941~regulation of cell death	19	0.26692891261590335	5.102015336994667E-11	BID, ERBB3, MSH2, AXL, CTLA4, TP63, RPS6KB1, FOXO3, STAT3, PDCD1, PARK7, AKT1, PEA15, CDKN1B, GSK3A, GATA3, BAX, GSK3B, BCL2	38	978	12387	6.33282208588957	1.33876964514279E-7	1.6734621577363384E-8	9.05003738616017E-8
GOTERM_BP_FAT	GO:0070887~cellular response to chemical stimulus	22	0.3090755830289407	1.4344804828711728E-10	PDK1, FERMT2, AXL, KEAP1, RPS6KB1, FOXO3, STAT3, PARK7, AKT1, MAPK1, EIF4EBP1, CDKN1B, TSC1, GSK3A, GATA3, BAX, GSK3B, BCL2, TSC2, FASN, MTOR, AKT2	38	1536	12387	4.668893914473685	3.764075631185193E-7	4.182306956312942E-8	2.5445027196369097E-7
GOTERM_BP_FAT	GO:0018105~peptidyl-serine phosphorylation	11	0.15453779151447036	1.8788771169767526E-10	AKT1, MAPK1, GSK3A, BCL2, BAX, GSK3B, RICTOR, MTOR, AKT3, PARK7, AKT2	38	196	12387	18.294441460794847	4.930172174955061E-7	4.930173269634963E-8	3.3327803850013993E-7
GOTERM_BP_FAT	GO:0071310~cellular response to organic substance	20	0.2809778027535825	1.9904732131113538E-10	FERMT2, AXL, RPS6KB1, KEAP1, FOXO3, STAT3, PARK7, AKT1, MAPK1, EIF4EBP1, CDKN1B, TSC1, GSK3A, GATA3, BAX, GSK3B, BCL2, TSC2, FASN, AKT2	38	1218	12387	5.352605652061187	5.223000685283807E-7	4.7481835685481144E-8	3.530731484957528E-7
GOTERM_BP_FAT	GO:1901214~regulation of neuron death	10	0.14048890137679124	3.0263507700156045E-10	ERBB3, MSH2, GATA3, BCL2, BAX, GSK3B, AXL, TP63, FOXO3, PARK7	38	145	12387	22.480943738656986	7.941139986700207E-7	6.617619063842284E-8	5.368185562737438E-7
GOTERM_BP_FAT	GO:0018209~peptidyl-serine modification	11	0.15453779151447036	3.530794463566755E-10	AKT1, MAPK1, GSK3A, BCL2, BAX, GSK3B, RICTOR, MTOR, AKT3, PARK7, AKT2	38	209	12387	17.15650969529086	9.26480059781909E-7	7.12677273861928E-8	6.26297647077223E-7
GOTERM_BP_FAT	GO:0031929~TOR signaling	8	0.112391121101433	5.082560339462702E-10	EIF4EBP1, TSC1, GSK3A, GATA3, TSC2, RPS6KB1, RICTOR, MTOR	38	62	12387	42.06112054329372	1.3336628362781155E-6	9.526169009177465E-8	9.015521218458389E-7
GOTERM_BP_FAT	GO:0070997~neuron death	10	0.14048890137679124	5.818660585065385E-10	ERBB3, MSH2, GATA3, BCL2, BAX, GSK3B, AXL, TP63, FOXO3, PARK7	38	156	12387	20.89574898785425	1.52681550968925E-6	1.0178777321012689E-7	1.032122853850126E-6
GOTERM_BP_FAT	GO:0010033~response to organic substance	21	0.2950266928912616	1.2100325820912126E-9	FERMT2, AXL, KEAP1, RPS6KB1, FOXO3, STAT3, PARK7, AKT1, MAPK1, EIF4EBP1, CDKN1B, TSC1, GSK3A, GATA3, BAX, GSK3B, BCL2, TSC2, FASN, MTOR, AKT2	38	1531	12387	4.471226236721785	3.175120581455637E-6	1.9844533172275192E-7	2.1463740451643787E-6
GOTERM_BP_FAT	GO:0043523~regulation of neuron apoptotic process	9	0.1264400112391121	1.5284926273735617E-9	ERBB3, MSH2, GATA3, BCL2, BAX, AXL, TP63, FOXO3, PARK7	38	117	12387	25.0748987854251	4.010756714967201E-6	2.3592731090982255E-7	2.7112632361436795E-6
GOTERM_BP_FAT	GO:0043066~negative regulation of apoptotic process	14	0.19668446192750771	2.3141724720589925E-9	MSH2, ERBB3, AXL, TP63, RPS6KB1, STAT3, PDCD1, PARK7, AKT1, CDKN1B, GATA3, GSK3B, BCL2, BAX	38	538	12387	8.482586577969085	6.072370263288107E-6	3.373548709273422E-7	4.104913930991216E-6
GOTERM_BP_FAT	GO:0097190~apoptotic signaling pathway	13	0.1826355717898286	2.6597985460328403E-9	PDK1, BID, MSH2, ERBB3, TP63, RPS6KB1, FOXO3, PARK7, AKT1, GSK3A, GSK3B, BAX, BCL2	38	437	12387	9.697157653860051	6.979286898411985E-6	3.6733210373451897E-7	4.71799044277077E-6
GOTERM_BP_FAT	GO:0043069~negative regulation of programmed cell death	14	0.19668446192750771	2.893551416223528E-9	MSH2, ERBB3, AXL, TP63, RPS6KB1, STAT3, PDCD1, PARK7, AKT1, CDKN1B, GATA3, GSK3B, BCL2, BAX	38	548	12387	8.327794852093739	7.592650056342798E-6	3.7963387200523613E-7	5.132624847359324E-6
GOTERM_BP_FAT	GO:0060548~negative regulation of cell death	14	0.19668446192750771	6.241384698181347E-9	MSH2, ERBB3, AXL, TP63, RPS6KB1, STAT3, PDCD1, PARK7, AKT1, CDKN1B, GATA3, GSK3B, BCL2, BAX	38	584	12387	7.814437635183849	1.6377259506317188E-5	7.798755823351655E-7	1.1071061511991331E-5
GOTERM_BP_FAT	GO:0051726~regulation of cell cycle	14	0.19668446192750771	7.351644412527798E-9	BID, AKT1, EIF4EBP1, CDKN1B, TSC1, MSH2, GATA3, BAX, BCL2, TSC2, BAP1, TP63, RPS6KB1, STAT3	38	592	12387	7.708837126600284	1.9290528923243677E-5	8.768502968159453E-7	1.304045655903252E-5
GOTERM_BP_FAT	GO:0043434~response to peptide hormone	9	0.1264400112391121	8.885287596293548E-9	AKT1, EIF4EBP1, TSC1, GSK3A, TSC2, RPS6KB1, MTOR, STAT3, AKT2	38	146	12387	20.09426820475847	2.3314723017642258E-5	1.0136949127881323E-6	1.5760855576196775E-5
GOTERM_BP_FAT	GO:0008286~insulin receptor signaling pathway	7	0.09834223096375386	2.5284331007953748E-8	AKT1, EIF4EBP1, TSC1, GSK3A, TSC2, RPS6KB1, AKT2	38	62	12387	36.803480475382	6.634388443094164E-5	2.7644163991258353E-6	4.484971688478723E-5
GOTERM_BP_FAT	GO:1901652~response to peptide	9	0.1264400112391121	2.676326535996768E-8	AKT1, EIF4EBP1, TSC1, GSK3A, TSC2, RPS6KB1, MTOR, STAT3, AKT2	38	168	12387	17.462875939849624	7.022434345649309E-5	2.8090684266457444E-6	4.747307184027605E-5
GOTERM_BP_FAT	GO:0097191~extrinsic apoptotic signaling pathway	9	0.1264400112391121	4.021912697911711E-8	BID, GSK3A, ERBB3, BCL2, BAX, GSK3B, RPS6KB1, FOXO3, PARK7	38	177	12387	16.57493309545049	1.0552942282449074E-4	4.059029894643018E-6	7.134126813745922E-5
GOTERM_BP_FAT	GO:0003006~developmental process involved in reproduction	12	0.1685866816521495	4.082744967911737E-8	AKT1, MAPK1, CDKN1B, MSH2, GATA3, BCL2, BAX, AXL, TP63, RPS6KB1, MTOR, FOXO3	38	444	12387	8.810099573257467	1.0712549170566188E-4	3.967815463412627E-6	7.242031920817738E-5
GOTERM_BP_FAT	GO:0007169~transmembrane receptor protein tyrosine kinase signaling pathway	11	0.15453779151447036	4.1640065633335176E-8	AKT1, MAPK1, EIF4EBP1, TSC1, GSK3A, ERBB3, GATA3, TSC2, RPS6KB1, STAT3, AKT2	38	343	12387	10.453966549025626	1.0925756541335652E-4	3.90226147384265E-6	7.386174865064987E-5
GOTERM_BP_FAT	GO:0007167~enzyme linked receptor protein signaling pathway	13	0.1826355717898286	4.51559375747993E-8	AKT1, MAPK1, EIF4EBP1, TSC1, GSK3A, ERBB3, GATA3, TSC2, FERMT2, AXL, RPS6KB1, STAT3, AKT2	38	563	12387	7.526923436477517	1.1848216322662974E-4	4.085825542343713E-6	8.00982505988479E-5
GOTERM_BP_FAT	GO:0032868~response to insulin	8	0.112391121101433	5.12758564428819E-8	AKT1, EIF4EBP1, TSC1, GSK3A, TSC2, RPS6KB1, MTOR, AKT2	38	119	12387	21.914197257850507	1.345387996174452E-4	4.484918301850271E-6	9.095384598811762E-5
GOTERM_BP_FAT	GO:0090559~regulation of membrane permeability	6	0.08429334082607474	6.329767815313204E-8	BID, GSK3A, BCL2, BAX, GSK3B, MTOR	38	36	12387	54.32894736842105	1.6607931989098823E-4	5.35782798838369E-6	1.1227831351323658E-4
GOTERM_BP_FAT	GO:0071375~cellular response to peptide hormone stimulus	8	0.112391121101433	6.446180083454141E-8	AKT1, EIF4EBP1, TSC1, GSK3A, TSC2, RPS6KB1, STAT3, AKT2	38	123	12387	21.201540436456995	1.6913346603697477E-4	5.285853864611667E-6	1.1434324963532916E-4
GOTERM_BP_FAT	GO:0009725~response to hormone	11	0.15453779151447036	7.285684020133059E-8	AKT1, EIF4EBP1, TSC1, GSK3A, BCL2, TSC2, RPS6KB1, MTOR, STAT3, PARK7, AKT2	38	364	12387	9.850853094274147	1.911580826862158E-4	5.793206119930616E-6	1.292344796843814E-4
GOTERM_BP_FAT	GO:1901653~cellular response to peptide	8	0.112391121101433	8.955944922709355E-8	AKT1, EIF4EBP1, TSC1, GSK3A, TSC2, RPS6KB1, STAT3, AKT2	38	129	12387	20.215422276621783	2.3497639391989456E-4	6.911858618785516E-6	1.588617782877222E-4
GOTERM_BP_FAT	GO:2000026~regulation of multicellular organismal development	17	0.2388311323405451	9.034647426753692E-8	ERBB3, AXL, CTLA4, TP63, KEAP1, FOXO3, STAT3, PDCD1, AKT1, CDKN1B, ETS1, GSK3A, GATA3, BAX, GSK3B, BCL2, MTOR	38	1193	12387	4.645056690342789	2.370410606045148E-4	6.773381611369089E-6	1.6025781316431065E-4
GOTERM_BP_FAT	GO:0051402~neuron apoptotic process	8	0.112391121101433	9.445471455752741E-8	ERBB3, MSH2, BCL2, BAX, AXL, TP63, FOXO3, PARK7	38	130	12387	20.05991902834008	2.478184707583875E-4	6.8846758235485694E-6	1.6754506030336458E-4
GOTERM_BP_FAT	GO:0034097~response to cytokine	11	0.15453779151447036	1.1450457577444078E-7	AKT1, MAPK1, GSK3A, GATA3, BCL2, GSK3B, FASN, AXL, KEAP1, FOXO3, STAT3	38	382	12387	9.386676770460182	3.004148905638715E-4	8.120508221964862E-6	2.0310974334636356E-4
GOTERM_BP_FAT	GO:0050790~regulation of catalytic activity	16	0.224782242202866	1.386958456735322E-7	BID, MSH2, TP63, RICTOR, STAT3, PARK7, AKT1, MAPK1, CDKN1B, TSC1, GSK3A, BAX, GSK3B, BCL2, MTOR, AKT2	38	1062	12387	4.911091287540886	3.638717069748276E-4	9.57726793626712E-6	2.460204906018504E-4
GOTERM_BP_FAT	GO:0048608~reproductive structure development	10	0.14048890137679124	1.4259319903077937E-7	AKT1, MAPK1, CDKN1B, MSH2, GATA3, BCL2, BAX, AXL, TP63, FOXO3	38	293	12387	11.125381713669839	3.7409459008430623E-4	9.593917591477208E-6	2.5293365825129754E-4
GOTERM_BP_FAT	GO:0002520~immune system development	13	0.1826355717898286	1.5216069836206135E-7	MSH2, AXL, CTLA4, FOXO3, PDCD1, MAPK1, CASP3, TSC1, ETS1, BAX, BCL2, GATA3, MTOR	38	629	12387	6.737134967785122	3.991900053708086E-4	9.981692755345328E-6	2.6990459056630556E-4
GOTERM_BP_FAT	GO:0061458~reproductive system development	10	0.14048890137679124	1.6004347081410235E-7	AKT1, MAPK1, CDKN1B, MSH2, GATA3, BCL2, BAX, AXL, TP63, FOXO3	38	297	12387	10.975544922913343	4.1986593262832717E-4	1.0242730494325336E-5	2.8388713427807133E-4
GOTERM_BP_FAT	GO:0065009~regulation of molecular function	18	0.2528800224782242	2.3614625992682715E-7	BID, MSH2, TP63, KEAP1, RICTOR, STAT3, PARK7, AKT1, MAPK1, CDKN1B, TSC1, GSK3A, GATA3, BAX, GSK3B, BCL2, MTOR, AKT2	38	1461	12387	4.016102885550632	6.194559170015213E-4	1.4753411621826196E-5	4.188789580195085E-4
GOTERM_BP_FAT	GO:0010638~positive regulation of organelle organization	11	0.15453779151447036	2.475831521905511E-7	BID, MAPK1, CDKN1B, GSK3A, GATA3, BAX, GSK3B, BAP1, RICTOR, MTOR, AKT2	38	415	12387	8.640266328471782	6.494472895564041E-4	1.5108217772064059E-5	4.3916580743097455E-4
GOTERM_BP_FAT	GO:0009719~response to endogenous stimulus	14	0.19668446192750771	2.5029147765580283E-7	FERMT2, RPS6KB1, STAT3, PARK7, AKT1, MAPK1, EIF4EBP1, TSC1, GSK3A, BCL2, GATA3, TSC2, MTOR, AKT2	38	798	12387	5.718836565096953	6.565492966847941E-4	1.4926364045209084E-5	4.439698558122984E-4
GOTERM_BP_FAT	GO:0051336~regulation of hydrolase activity	12	0.1685866816521495	2.5583958591161447E-7	BID, AKT1, TSC1, MSH2, BAX, GSK3B, TP63, RICTOR, MTOR, STAT3, PARK7, AKT2	38	532	12387	7.352789869410367	6.710978724608907E-4	1.4918181154732757E-5	4.5381113205067436E-4
GOTERM_BP_FAT	GO:1901698~response to nitrogen compound	11	0.15453779151447036	2.5886044491119755E-7	AKT1, MAPK1, EIF4EBP1, TSC1, GSK3A, BCL2, TSC2, RPS6KB1, MTOR, STAT3, AKT2	38	417	12387	8.598826202196138	6.790192572340148E-4	1.4766193048743048E-5	4.591695538902485E-4
GOTERM_BP_FAT	GO:0051246~regulation of protein metabolic process	19	0.26692891261590335	2.6536229414087497E-7	BID, TP63, RPS6KB1, RICTOR, FOXO3, STAT3, PARK7, AKT1, MAPK1, EIF4EBP1, CDKN1B, TSC1, GSK3A, GATA3, BAX, GSK3B, BCL2, MTOR, AKT2	38	1667	12387	3.715356928614277	6.960683841324977E-4	1.4815012643998315E-5	4.7070258129000564E-4
GOTERM_BP_FAT	GO:0051130~positive regulation of cellular component organization	14	0.19668446192750771	2.890921680965992E-7	BID, AXL, BAP1, RICTOR, AKT1, MAPK1, CDKN1B, TSC1, GSK3A, GSK3B, BAX, GATA3, MTOR, AKT2	38	808	12387	5.6480588848358515	7.58290311205112E-4	1.5803582595563803E-5	5.127947931393706E-4
GOTERM_BP_FAT	GO:0033135~regulation of peptidyl-serine phosphorylation	7	0.09834223096375386	2.932749756488072E-7	AKT1, GSK3A, BCL2, BAX, GSK3B, RICTOR, PARK7	38	93	12387	24.535653650254666	7.69257618452035E-4	1.5705053182935025E-5	5.202142838833801E-4
GOTERM_BP_FAT	GO:0033043~regulation of organelle organization	14	0.19668446192750771	3.104551209750695E-7	BID, MSH2, BAP1, RICTOR, AKT1, MAPK1, CDKN1B, TSC1, GSK3A, GSK3B, BAX, GATA3, MTOR, AKT2	38	813	12387	5.6133229753350165	8.143026393223618E-4	1.629255455115608E-5	5.506885299211284E-4
GOTERM_BP_FAT	GO:0071345~cellular response to cytokine stimulus	10	0.14048890137679124	3.259841509968433E-7	AKT1, MAPK1, GSK3A, GATA3, GSK3B, FASN, AXL, KEAP1, FOXO3, STAT3	38	323	12387	10.09206452664168	8.550168162945182E-4	1.677206624262073E-5	5.782340101845307E-4
GOTERM_BP_FAT	GO:0032869~cellular response to insulin stimulus	7	0.09834223096375386	4.0065956684953895E-7	AKT1, EIF4EBP1, TSC1, GSK3A, TSC2, RPS6KB1, AKT2	38	98	12387	23.283834586466163	0.0010507784593216662	2.0217697812796587E-5	7.106935799083836E-4
GOTERM_BP_FAT	GO:0032268~regulation of cellular protein metabolic process	18	0.2528800224782242	4.797205676822817E-7	BID, RPS6KB1, RICTOR, FOXO3, STAT3, PARK7, AKT1, MAPK1, EIF4EBP1, CDKN1B, TSC1, GSK3A, GATA3, BAX, GSK3B, BCL2, MTOR, AKT2	38	1534	12387	3.824984560488575	0.0012579951314990456	2.3750417418755276E-5	8.509321385186119E-4
GOTERM_BP_FAT	GO:0010243~response to organonitrogen compound	10	0.14048890137679124	4.898882583939806E-7	AKT1, EIF4EBP1, TSC1, GSK3A, BCL2, TSC2, RPS6KB1, MTOR, STAT3, AKT2	38	339	12387	9.615742897065672	0.0012846412459893708	2.3804663051851804E-5	8.689675947581854E-4
GOTERM_BP_FAT	GO:0051247~positive regulation of protein metabolic process	15	0.21073335206518687	5.257830960043455E-7	BID, RPS6KB1, RICTOR, STAT3, PARK7, AKT1, MAPK1, CDKN1B, GSK3A, GATA3, GSK3B, BCL2, BAX, MTOR, AKT2	38	1008	12387	4.850798872180452	0.0013787039197621365	2.508432550074602E-5	9.326378560103876E-4
GOTERM_BP_FAT	GO:0018107~peptidyl-threonine phosphorylation	6	0.08429334082607474	5.60641323901054E-7	AKT1, MAPK1, GSK3A, BCL2, GSK3B, MTOR	38	55	12387	35.56076555023923	0.0014700416749924283	2.626971291563862E-5	9.944693426300333E-4
GOTERM_BP_FAT	GO:1901700~response to oxygen-containing compound	13	0.1826355717898286	6.440377931322168E-7	AKT1, MAPK1, EIF4EBP1, TSC1, GSK3A, BCL2, TSC2, AXL, RPS6KB1, MTOR, STAT3, PARK7, AKT2	38	719	12387	5.893821828563063	0.0016885285421905927	2.96479063391919E-5	0.0011423977619551273
GOTERM_BP_FAT	GO:0010646~regulation of cell communication	20	0.2809778027535825	7.592521625036199E-7	BID, ERBB3, AXL, TP63, RPS6KB1, RICTOR, FOXO3, STAT3, PARK7, AKT1, MAPK1, TSC1, SQSTM1, GSK3A, GATA3, BAX, GSK3B, BCL2, TSC2, MTOR	38	1999	12387	3.261367525868197	0.001990295161274802	3.434903817300938E-5	0.0013467643422804265
GOTERM_BP_FAT	GO:0097192~extrinsic apoptotic signaling pathway in absence of ligand	6	0.08429334082607474	7.999047058202734E-7	GSK3A, ERBB3, BCL2, BAX, GSK3B, FOXO3	38	59	12387	33.14986619090098	0.0020967495306905004	3.557480427818227E-5	0.0014188734938525016
GOTERM_BP_FAT	GO:0018210~peptidyl-threonine modification	6	0.08429334082607474	7.999047058202734E-7	AKT1, MAPK1, GSK3A, BCL2, GSK3B, MTOR	38	59	12387	33.14986619090098	0.0020967495306905004	3.557480427818227E-5	0.0014188734938525016
GOTERM_BP_FAT	GO:0038034~signal transduction in absence of ligand	6	0.08429334082607474	7.999047058202734E-7	GSK3A, ERBB3, BCL2, BAX, GSK3B, FOXO3	38	59	12387	33.14986619090098	0.0020967495306905004	3.557480427818227E-5	0.0014188734938525016
GOTERM_BP_FAT	GO:0048468~cell development	17	0.2388311323405451	8.33004984509165E-7	MSH2, FERMT3, FERMT2, AXL, TP63, RPS6KB1, FOXO3, STAT3, AKT1, MAPK1, GSK3A, GATA3, BAX, GSK3B, BCL2, MTOR, AKT2	38	1401	12387	3.9554265750028175	0.0021834188555179823	3.6429436262697124E-5	0.0014775864635163671
GOTERM_BP_FAT	GO:0048534~hematopoietic or lymphoid organ development	12	0.1685866816521495	8.773703073188091E-7	MAPK1, CASP3, TSC1, ETS1, MSH2, GATA3, BCL2, BAX, CTLA4, AXL, MTOR, FOXO3	38	602	12387	6.49781430319986	0.0022995726187680088	3.774061069528045E-5	0.0015562812135105908
GOTERM_BP_FAT	GO:0023051~regulation of signaling	20	0.2809778027535825	8.889206925907625E-7	BID, ERBB3, AXL, TP63, RPS6KB1, RICTOR, FOXO3, STAT3, PARK7, AKT1, MAPK1, TSC1, SQSTM1, GSK3A, GATA3, BAX, GSK3B, BCL2, TSC2, MTOR	38	2019	12387	3.2290607648392897	0.0023298107023731474	3.76207267440698E-5	0.0015767691577628362
GOTERM_BP_FAT	GO:0007005~mitochondrion organization	11	0.15453779151447036	1.0174685912298118E-6	PDK1, BID, AKT1, SQSTM1, GSK3A, BCL2, BAX, GSK3B, BAP1, AKT3, PARK7	38	484	12387	7.408492822966507	0.0026662780914117334	4.237749794888668E-5	0.0018047857149428026
GOTERM_BP_FAT	GO:0048872~homeostasis of number of cells	8	0.112391121101433	1.0430595541015197E-6	AKT1, CASP3, ETS1, GATA3, BCL2, BAX, AXL, FOXO3	38	185	12387	14.096159317211947	0.002733247555825824	4.27645495906237E-5	0.0018501785666757975
GOTERM_BP_FAT	GO:0009966~regulation of signal transduction	19	0.26692891261590335	1.0499441049172704E-6	BID, ERBB3, AXL, TP63, RPS6KB1, RICTOR, FOXO3, STAT3, PARK7, AKT1, TSC1, SQSTM1, GSK3A, GATA3, BAX, GSK3B, BCL2, TSC2, MTOR	38	1825	12387	3.3936986301369862	0.002751263097015122	4.238455986504963E-5	0.0018623902725112274
GOTERM_BP_FAT	GO:0022414~reproductive process	13	0.1826355717898286	1.0989710170489617E-6	AKT1, MAPK1, CDKN1B, MSH2, GATA3, BCL2, BAX, AXL, TP63, RPS6KB1, MTOR, FOXO3, STAT3	38	756	12387	5.605367585630743	0.0028795476598995062	4.369149297411834E-5	0.001949353382402208
GOTERM_BP_FAT	GO:0000003~reproduction	13	0.1826355717898286	1.1302023498020626E-6	AKT1, MAPK1, CDKN1B, MSH2, GATA3, BCL2, BAX, AXL, TP63, RPS6KB1, MTOR, FOXO3, STAT3	38	758	12387	5.590577697542009	0.00296125943800285	4.426249265299109E-5	0.002004750956430268
GOTERM_BP_FAT	GO:0044843~cell cycle G1/S phase transition	7	0.09834223096375386	1.1427280168130272E-6	BID, AKT1, EIF4EBP1, CDKN1B, BCL2, TP63, RPS6KB1	38	117	12387	19.502699055330634	0.002994028958038908	4.409491057388859E-5	0.002026968750123981
GOTERM_BP_FAT	GO:1901701~cellular response to oxygen-containing compound	11	0.15453779151447036	1.1594869566234918E-6	AKT1, MAPK1, EIF4EBP1, TSC1, GSK3A, TSC2, AXL, RPS6KB1, STAT3, PARK7, AKT2	38	491	12387	7.30287276235395	0.003037871839002837	4.4093166102099346E-5	0.002056695436902789
GOTERM_BP_FAT	GO:0043085~positive regulation of catalytic activity	12	0.1685866816521495	1.3312649627968416E-6	BID, AKT1, MAPK1, TSC1, GSK3A, MSH2, BCL2, BAX, GSK3B, STAT3, PARK7, AKT2	38	628	12387	6.228796513576936	0.0034871473175854817	4.990220609579765E-5	0.002361391495087073
GOTERM_BP_FAT	GO:0048584~positive regulation of response to stimulus	16	0.224782242202866	1.4878965731705386E-6	BID, ERBB3, AXL, CTLA4, TP63, RICTOR, STAT3, PARK7, MAPK1, ETS1, GSK3A, GATA3, GSK3B, BCL2, BAX, AKT2	38	1275	12387	4.0906501547987615	0.0038966318629879426	5.498783336099766E-5	0.0026392204451108903
GOTERM_BP_FAT	GO:2001233~regulation of apoptotic signaling pathway	9	0.1264400112391121	1.4991250735932517E-6	BID, AKT1, GSK3A, BCL2, BAX, GSK3B, TP63, RPS6KB1, PARK7	38	284	12387	10.330151964418087	0.003925980250932937	5.4633328958830774E-5	0.002659137230143216
GOTERM_BP_FAT	GO:0008637~apoptotic mitochondrial changes	6	0.08429334082607474	1.6335165156927965E-6	BID, AKT1, GSK3A, BCL2, BAX, GSK3B	38	68	12387	28.76238390092879	0.004277177547736044	5.871541095214816E-5	0.002897516540723011
GOTERM_BP_FAT	GO:0032270~positive regulation of cellular protein metabolic process	14	0.19668446192750771	1.7920915250397943E-6	BID, RPS6KB1, RICTOR, STAT3, PARK7, AKT1, MAPK1, GSK3A, GSK3B, BCL2, BAX, GATA3, MTOR, AKT2	38	948	12387	4.813957361758827	0.004691413156793556	6.354463467561633E-5	0.003178791212199439
GOTERM_BP_FAT	GO:0018193~peptidyl-amino acid modification	12	0.1685866816521495	2.1985755041079663E-6	AKT1, MAPK1, GSK3A, GATA3, BCL2, BAX, GSK3B, RICTOR, MTOR, AKT3, PARK7, AKT2	38	661	12387	5.917827852536029	0.005752459344212979	7.691795452402506E-5	0.0038997945244201304
GOTERM_BP_FAT	GO:0046902~regulation of mitochondrial membrane permeability	5	0.07024445068839562	2.5909640929323813E-6	BID, GSK3A, BCL2, BAX, GSK3B	38	33	12387	49.389952153110045	0.006775639722582105	8.945255924275308E-5	0.004595791403316785
GOTERM_BP_FAT	GO:0032870~cellular response to hormone stimulus	9	0.1264400112391121	2.618297145196513E-6	AKT1, EIF4EBP1, TSC1, GSK3A, TSC2, RPS6KB1, STAT3, PARK7, AKT2	38	306	12387	9.587461300309597	0.006846873320777047	8.922226235885677E-5	0.004644273068643567
GOTERM_BP_FAT	GO:0044702~single organism reproductive process	12	0.1685866816521495	3.4816911688460764E-6	AKT1, MAPK1, CDKN1B, MSH2, GATA3, BCL2, BAX, AXL, TP63, RPS6KB1, MTOR, FOXO3	38	693	12387	5.6445659603554335	0.00909436732592217	1.1712100658523017E-4	0.0061756961843073555
GOTERM_BP_FAT	GO:0044093~positive regulation of molecular function	13	0.1826355717898286	3.765755847561827E-6	BID, MSH2, STAT3, PARK7, AKT1, MAPK1, TSC1, GSK3A, GSK3B, BAX, BCL2, GATA3, AKT2	38	850	12387	4.985479876160991	0.009832701700914215	1.2507270876283005E-4	0.006679543820420353
GOTERM_BP_FAT	GO:0030097~hemopoiesis	11	0.15453779151447036	3.979058115381858E-6	CASP3, TSC1, ETS1, MSH2, GATA3, BCL2, BAX, CTLA4, AXL, MTOR, FOXO3	38	563	12387	6.368935215480977	0.010386750516722332	1.3050484934440387E-4	0.007057878066296652
GOTERM_BP_FAT	GO:0071417~cellular response to organonitrogen compound	8	0.112391121101433	5.272429329289922E-6	AKT1, EIF4EBP1, TSC1, GSK3A, TSC2, RPS6KB1, STAT3, AKT2	38	236	12387	11.049955396966991	0.013739628747232446	1.7078653816660072E-4	0.009351901744103497
GOTERM_BP_FAT	GO:0043065~positive regulation of apoptotic process	9	0.1264400112391121	5.838338946740577E-6	BID, GSK3A, BAX, GSK3B, CTLA4, TP63, FOXO3, PARK7, PDCD1	38	341	12387	8.60341102021917	0.01520309424227606	1.8680994052666655E-4	0.010355627393299205
GOTERM_BP_FAT	GO:0043068~positive regulation of programmed cell death	9	0.1264400112391121	6.227025378140419E-6	BID, GSK3A, BAX, GSK3B, CTLA4, TP63, FOXO3, PARK7, PDCD1	38	344	12387	8.528381272949815	0.016206995624825193	1.968452675996657E-4	0.011045015613209141
GOTERM_BP_FAT	GO:0010604~positive regulation of macromolecule metabolic process	18	0.2528800224782242	6.652095866642474E-6	BID, ERBB3, TP63, RPS6KB1, RICTOR, STAT3, PARK7, AKT1, MAPK1, CDKN1B, ETS1, GSK3A, GATA3, BAX, GSK3B, BCL2, MTOR, AKT2	38	1847	12387	3.1767873934972783	0.017303698872819018	2.0777790654558093E-4	0.011798930769546523
GOTERM_BP_FAT	GO:0045595~regulation of cell differentiation	14	0.19668446192750771	7.116720887230178E-6	AXL, CTLA4, TP63, KEAP1, FOXO3, STAT3, AKT1, MAPK1, ETS1, GSK3A, GSK3B, BCL2, GATA3, MTOR	38	1073	12387	4.2531515181242945	0.01850105687145509	2.1967400999300946E-4	0.012622994651589892
GOTERM_BP_FAT	GO:0010942~positive regulation of cell death	9	0.1264400112391121	7.84584933844618E-6	BID, GSK3A, BAX, GSK3B, CTLA4, TP63, FOXO3, PARK7, PDCD1	38	355	12387	8.264121571534469	0.020377111891543342	2.393619231038091E-4	0.013916171713490577
GOTERM_BP_FAT	GO:0007281~germ cell development	7	0.09834223096375386	7.853140313342602E-6	AKT1, MSH2, BCL2, BAX, RPS6KB1, MTOR, FOXO3	38	163	12387	13.998869874071682	0.020395853532518715	2.3683081432801512E-4	0.013929102855347875
GOTERM_BP_FAT	GO:0043524~negative regulation of neuron apoptotic process	6	0.08429334082607474	8.132598530161019E-6	ERBB3, MSH2, BCL2, BAX, AXL, PARK7	38	94	12387	20.80683090705487	0.021113938069682314	2.4247088688866825E-4	0.014424743727070588
GOTERM_BP_FAT	GO:0002262~myeloid cell homeostasis	6	0.08429334082607474	9.975163594491913E-6	CASP3, ETS1, GATA3, BAX, AXL, FOXO3	38	98	12387	19.957572502685284	0.025835364973165187	2.940574287924047E-4	0.01769261806782163
GOTERM_BP_FAT	GO:0016310~phosphorylation	15	0.21073335206518687	1.0164822300694125E-5	MSH2, RICTOR, STAT3, PARK7, AKT1, MAPK1, CDKN1B, TSC1, GSK3A, BAX, GSK3B, BCL2, MTOR, AKT3, AKT2	38	1292	12387	3.7845241974906307	0.02632005633962675	2.963186364960402E-4	0.018028980832029973
GOTERM_BP_FAT	GO:0007548~sex differentiation	7	0.09834223096375386	1.1415448596019203E-5	MSH2, GATA3, BCL2, BAX, AXL, TP63, FOXO3	38	174	12387	13.113883847549909	0.029510123925881038	3.2911405082491907E-4	0.020246959935388276
GOTERM_BP_FAT	GO:0040007~growth	11	0.15453779151447036	1.2362120629724886E-5	AKT1, CDKN1B, SQSTM1, GSK3A, GATA3, BCL2, GSK3B, BAP1, MTOR, FOXO3, STAT3	38	640	12387	5.602672697368422	0.03191792302490859	3.5252920606454463E-4	0.021925846892967282
GOTERM_BP_FAT	GO:0000082~G1/S transition of mitotic cell cycle	6	0.08429334082607474	1.272065029954591E-5	AKT1, EIF4EBP1, CDKN1B, BCL2, TP63, RPS6KB1	38	103	12387	18.988758303525806	0.032828260211177684	3.588517122524726E-4	0.022561678722854417
GOTERM_BP_FAT	GO:0009893~positive regulation of metabolic process	18	0.2528800224782242	1.381885126049341E-5	BID, ERBB3, TP63, RPS6KB1, RICTOR, STAT3, PARK7, AKT1, MAPK1, CDKN1B, ETS1, GSK3A, GATA3, BAX, GSK3B, BCL2, MTOR, AKT2	38	1948	12387	3.012077164162974	0.035611364012896995	3.856800345208855E-4	0.02450925146872951
GOTERM_BP_FAT	GO:1901215~negative regulation of neuron death	6	0.08429334082607474	1.3970857510147967E-5	ERBB3, MSH2, BCL2, BAX, AXL, PARK7	38	105	12387	18.627067669172934	0.03599595294580449	3.858180392962707E-4	0.024778819737081292
GOTERM_BP_FAT	GO:0051051~negative regulation of transport	8	0.112391121101433	1.46718311153987E-5	AKT1, ERBB3, BCL2, GSK3B, KEAP1, MTOR, PARK7, AKT2	38	276	12387	9.448512585812356	0.037767493984536604	4.009525894559385E-4	0.026021919231422608
GOTERM_BP_FAT	GO:0042325~regulation of phosphorylation	13	0.1826355717898286	1.557597259489199E-5	RICTOR, PARK7, STAT3, AKT1, MAPK1, CDKN1B, TSC1, GSK3A, GSK3B, BCL2, BAX, MTOR, AKT2	38	976	12387	4.341862597066437	0.04004768765811906	4.2126866820924036E-4	0.027625293037913945
GOTERM_BP_FAT	GO:0043491~protein kinase B signaling	6	0.08429334082607474	1.602385940545934E-5	AKT1, GATA3, TSC2, AXL, RPS6KB1, RICTOR	38	108	12387	18.109649122807017	0.041175231513696176	4.289584195695806E-4	0.028419551315628233
GOTERM_BP_FAT	GO:0022412~cellular process involved in reproduction in multicellular organism	7	0.09834223096375386	1.6188064195917762E-5	AKT1, MSH2, BCL2, BAX, RPS6KB1, MTOR, FOXO3	38	185	12387	12.334139402560455	0.041588281233132185	4.2897689508802905E-4	0.028710741729964795
GOTERM_BP_FAT	GO:0097345~mitochondrial outer membrane permeabilization	4	0.0561955605507165	1.620919334323112E-5	BID, GSK3A, BAX, GSK3B	38	17	12387	76.69969040247678	0.04164141772921348	4.252422393636879E-4	0.028748210768503313
GOTERM_BP_FAT	GO:0006974~cellular response to DNA damage stimulus	10	0.14048890137679124	1.6913261950451312E-5	XRCC5, PEA15, MAPK1, MSH2, BCL2, BAX, CTLA4, TP63, MTOR, FOXO3	38	522	12387	6.244706594071386	0.043410356989796006	4.393170825802706E-4	0.02999675209661712
GOTERM_BP_FAT	GO:0051240~positive regulation of multicellular organismal process	13	0.1826355717898286	1.798986554131051E-5	ERBB3, AXL, TP63, FOXO3, PARK7, AKT1, ETS1, GSK3A, GSK3B, BCL2, BAX, GATA3, MTOR	38	990	12387	4.280462519936204	0.046108963721941176	4.6269519604813514E-4	0.03190588997263877
GOTERM_BP_FAT	GO:0007346~regulation of mitotic cell cycle	8	0.112391121101433	1.805996650131757E-5	BID, AKT1, EIF4EBP1, CDKN1B, MSH2, BCL2, TP63, RPS6KB1	38	285	12387	9.150138504155125	0.04628441415657314	4.599891242920151E-4	0.032030198598842485
GOTERM_BP_FAT	GO:1901699~cellular response to nitrogen compound	8	0.112391121101433	1.8473439279405156E-5	AKT1, EIF4EBP1, TSC1, GSK3A, TSC2, RPS6KB1, STAT3, AKT2	38	286	12387	9.118145012881856	0.04731860809647448	4.6599477932762756E-4	0.03276339861576494
GOTERM_BP_FAT	GO:0007399~nervous system development	15	0.21073335206518687	1.8851604552056378E-5	ERBB3, AXL, TP63, FOXO3, STAT3, AKT1, MAPK1, CASP3, TSC1, GATA3, GSK3B, BCL2, BAX, MTOR, AKT2	38	1363	12387	3.5873846391473916	0.04826350799046053	4.7100405810784896E-4	0.03343398435188272
GOTERM_BP_FAT	GO:0071495~cellular response to endogenous stimulus	11	0.15453779151447036	2.0696398964847192E-5	AKT1, EIF4EBP1, TSC1, GSK3A, GATA3, TSC2, FERMT2, RPS6KB1, STAT3, PARK7, AKT2	38	679	12387	5.2808697000232545	0.052859575133237025	5.122075775936263E-4	0.0367052255089928
GOTERM_BP_FAT	GO:0051345~positive regulation of hydrolase activity	8	0.112391121101433	2.1122436218586262E-5	BID, AKT1, TSC1, MSH2, BAX, GSK3B, STAT3, AKT2	38	292	12387	8.930785868781541	0.05391783450979015	5.178645347850841E-4	0.037460672350320134
GOTERM_BP_FAT	GO:0033554~cellular response to stress	14	0.19668446192750771	2.273607222906313E-5	XRCC5, PDK1, MSH2, CTLA4, TP63, FOXO3, PARK7, PEA15, MAPK1, SQSTM1, GSK3B, BAX, BCL2, MTOR	38	1194	12387	3.822137000793441	0.05791533615389266	5.52256077760771E-4	0.040321913726593106
GOTERM_BP_FAT	GO:1902110~positive regulation of mitochondrial membrane permeability involved in apoptotic process	4	0.0561955605507165	2.300317685530858E-5	BID, GSK3A, BAX, GSK3B	38	19	12387	68.62603878116343	0.05857541059675109	5.536176175391372E-4	0.04079552659471686
GOTERM_BP_FAT	GO:1902686~mitochondrial outer membrane permeabilization involved in programmed cell death	4	0.0561955605507165	2.300317685530858E-5	BID, GSK3A, BAX, GSK3B	38	19	12387	68.62603878116343	0.05857541059675109	5.536176175391372E-4	0.04079552659471686
GOTERM_BP_FAT	GO:0007006~mitochondrial membrane organization	5	0.07024445068839562	2.376344497921706E-5	BID, GSK3A, BCL2, BAX, GSK3B	38	57	12387	28.59418282548476	0.06045167124975015	5.667122717727402E-4	0.042143573896114006
GOTERM_BP_FAT	GO:0010001~glial cell differentiation	6	0.08429334082607474	2.6695780302470032E-5	AKT1, MAPK1, ERBB3, MTOR, STAT3, AKT2	38	120	12387	16.298684210526318	0.06765341634260513	6.308879564187464E-4	0.04734279826751342
GOTERM_BP_FAT	GO:0035794~positive regulation of mitochondrial membrane permeability	4	0.0561955605507165	2.7006902000526136E-5	BID, GSK3A, BAX, GSK3B	38	20	12387	65.19473684210526	0.06841427836700331	6.3254153801795E-4	0.04789442263068988
GOTERM_BP_FAT	GO:0019953~sexual reproduction	9	0.1264400112391121	2.702370533462249E-5	AKT1, MSH2, BCL2, BAX, AXL, RPS6KB1, MTOR, FOXO3, STAT3	38	421	12387	6.9685585698212265	0.06845535400083891	6.273355404545766E-4	0.04792421516225387
GOTERM_BP_FAT	GO:0051128~regulation of cellular component organization	16	0.224782242202866	2.8855841684817472E-5	BID, MSH2, AXL, BAP1, RICTOR, AKT1, MAPK1, CDKN1B, TSC1, GSK3A, GATA3, BAX, GSK3B, BCL2, MTOR, AKT2	38	1619	12387	3.2214817463671532	0.07292315559275353	6.639796525459429E-4	0.051172566662638364
GOTERM_BP_FAT	GO:2001235~positive regulation of apoptotic signaling pathway	6	0.08429334082607474	3.0071589011404294E-5	BID, GSK3A, BAX, GSK3B, TP63, PARK7	38	123	12387	15.901155327342746	0.07587601739354188	6.859301729781331E-4	0.05332801427160305
GOTERM_BP_FAT	GO:0097193~intrinsic apoptotic signaling pathway	7	0.09834223096375386	3.588520558589727E-5	PDK1, MSH2, BCL2, BAX, GSK3B, TP63, PARK7	38	213	12387	10.712750185322461	0.08986693876514273	8.114332738176078E-4	0.06363460387929232
GOTERM_BP_FAT	GO:0044772~mitotic cell cycle phase transition	7	0.09834223096375386	3.7816641902907644E-5	BID, AKT1, EIF4EBP1, CDKN1B, BCL2, TP63, RPS6KB1	38	215	12387	10.613096695226437	0.09446807425183157	8.477835452961324E-4	0.067058502048023
GOTERM_BP_FAT	GO:0007155~cell adhesion	12	0.1685866816521495	3.9706088743240975E-5	TSC1, ETS1, ERBB3, GATA3, BCL2, FERMT3, BAX, GSK3B, FERMT2, CTLA4, FERMT1, AXL	38	896	12387	4.365718984962405	0.09894668085333658	8.825835597591203E-4	0.07040785747092215
GOTERM_BP_FAT	GO:1902108~regulation of mitochondrial membrane permeability involved in apoptotic process	4	0.0561955605507165	4.1697162987627596E-5	BID, GSK3A, BAX, GSK3B	38	23	12387	56.691075514874136	0.10364221926721695	9.190365602195216E-4	0.07393724956150649
GOTERM_BP_FAT	GO:0022610~biological adhesion	12	0.1685866816521495	4.223012152286372E-5	TSC1, ETS1, ERBB3, GATA3, BCL2, FERMT3, BAX, GSK3B, FERMT2, CTLA4, FERMT1, AXL	38	902	12387	4.336678725638931	0.10489493697357721	9.230252393944705E-4	0.07488195562076472
GOTERM_BP_FAT	GO:0006091~generation of precursor metabolites and energy	7	0.09834223096375386	4.411810400284924E-5	AKT1, MSH2, GSK3B, MTOR, STAT3, PARK7, AKT2	38	221	12387	10.324958323410335	0.10931857100861497	9.563065683390048E-4	0.0782284680273082
GOTERM_BP_FAT	GO:0009968~negative regulation of signal transduction	11	0.15453779151447036	4.4896263189104664E-5	AKT1, TSC1, GSK3A, ERBB3, GATA3, BCL2, BAX, TSC2, RPS6KB1, FOXO3, PARK7	38	743	12387	4.825989941205639	0.11113546952934539	9.651932391985252E-4	0.07960775056342628
GOTERM_BP_FAT	GO:0001932~regulation of protein phosphorylation	12	0.1685866816521495	4.769894805225996E-5	AKT1, MAPK1, CDKN1B, TSC1, GSK3A, BCL2, BAX, GSK3B, RICTOR, MTOR, PARK7, AKT2	38	914	12387	4.279742024645859	0.11764871930325504	0.0010170842467476238	0.08457534395843735
GOTERM_BP_FAT	GO:0051049~regulation of transport	13	0.1826355717898286	4.835798569805344E-5	AKT1, GSK3A, ERBB3, GATA3, BAX, BCL2, GSK3B, AXL, BAP1, KEAP1, MTOR, PARK7, AKT2	38	1093	12387	3.8770886502624355	0.11917333698949639	0.0010228186823731944	0.08574341542038066
GOTERM_BP_FAT	GO:0007276~gamete generation	8	0.112391121101433	5.183034179445533E-5	AKT1, MSH2, BCL2, BAX, AXL, RPS6KB1, MTOR, FOXO3	38	336	12387	7.761278195488721	0.12716290264857633	0.0010874590196394696	0.09189757041485613
GOTERM_BP_FAT	GO:0033138~positive regulation of peptidyl-serine phosphorylation	5	0.07024445068839562	5.3652282639956355E-5	AKT1, GSK3A, BCL2, GSK3B, PARK7	38	70	12387	23.283834586466163	0.1313259987131261	0.0011167360369883639	0.09512650466562134
GOTERM_BP_FAT	GO:0030098~lymphocyte differentiation	7	0.09834223096375386	6.0678032320658686E-5	TSC1, MSH2, GATA3, BCL2, BAX, CTLA4, AXL	38	234	12387	9.751349527665317	0.14719468020583548	0.0012529465916376603	0.1075769659480752
GOTERM_BP_FAT	GO:0051674~localization of cell	12	0.1685866816521495	6.169402423349681E-5	AKT1, ETS1, GSK3A, GATA3, BCL2, FERMT3, BAX, GSK3B, FERMT1, AXL, STAT3, AKT2	38	940	12387	4.161366181410974	0.14946533828898634	0.0012639670313790985	0.10937730287721159
GOTERM_BP_FAT	GO:0048870~cell motility	12	0.1685866816521495	6.169402423349681E-5	AKT1, ETS1, GSK3A, GATA3, BCL2, FERMT3, BAX, GSK3B, FERMT1, AXL, STAT3, AKT2	38	940	12387	4.161366181410974	0.14946533828898634	0.0012639670313790985	0.10937730287721159
GOTERM_BP_FAT	GO:0031334~positive regulation of protein complex assembly	6	0.08429334082607474	6.397884931885501E-5	BID, CDKN1B, BAX, GSK3B, RICTOR, MTOR	38	144	12387	13.582236842105262	0.15454968062670593	0.0013005943554510457	0.11342589941351067
GOTERM_BP_FAT	GO:0010821~regulation of mitochondrion organization	6	0.08429334082607474	6.612100462011566E-5	BID, AKT1, GSK3A, BAX, GSK3B, BAP1	38	145	12387	13.488566243194192	0.1592889460526734	0.0013337808950375507	0.11722155154100244
GOTERM_BP_FAT	GO:0044703~multi-organism reproductive process	9	0.1264400112391121	6.763502918154498E-5	AKT1, MSH2, BCL2, BAX, AXL, RPS6KB1, MTOR, FOXO3, STAT3	38	479	12387	6.124766509174816	0.1626225200512097	0.0013538942493351858	0.11990414635212332
GOTERM_BP_FAT	GO:0006468~protein phosphorylation	13	0.1826355717898286	6.76765476283983E-5	RICTOR, PARK7, AKT1, MAPK1, CDKN1B, TSC1, GSK3A, GSK3B, BAX, BCL2, MTOR, AKT3, AKT2	38	1131	12387	3.746823956442831	0.16271374884488143	0.0013444686514155757	0.11997770904259575
GOTERM_BP_FAT	GO:0044770~cell cycle phase transition	7	0.09834223096375386	6.823788205208323E-5	BID, AKT1, EIF4EBP1, CDKN1B, BCL2, TP63, RPS6KB1	38	239	12387	9.547346399471483	0.16394619840283486	0.0013454272729497285	0.12097228049681163
GOTERM_BP_FAT	GO:0010648~negative regulation of cell communication	11	0.15453779151447036	6.928708578429535E-5	AKT1, TSC1, GSK3A, ERBB3, GATA3, BCL2, BAX, TSC2, RPS6KB1, FOXO3, PARK7	38	782	12387	4.585307578408938	0.16624493925156947	0.0013559128430697953	0.1228312329706105
GOTERM_BP_FAT	GO:0046660~female sex differentiation	5	0.07024445068839562	7.036858296945864E-5	BCL2, BAX, AXL, TP63, FOXO3	38	75	12387	21.73157894736842	0.1686078205545053	0.0013668698604943907	0.12474736799172881
GOTERM_BP_FAT	GO:0019220~regulation of phosphate metabolic process	13	0.1826355717898286	7.12730479949549E-5	RICTOR, PARK7, STAT3, AKT1, MAPK1, CDKN1B, TSC1, GSK3A, GSK3B, BCL2, BAX, MTOR, AKT2	38	1137	12387	3.727051798361339	0.17057877691293866	0.001374254427357724	0.1263498208945779
GOTERM_BP_FAT	GO:0023057~negative regulation of signaling	11	0.15453779151447036	7.156121108900588E-5	AKT1, TSC1, GSK3A, ERBB3, GATA3, BCL2, BAX, TSC2, RPS6KB1, FOXO3, PARK7	38	785	12387	4.56778410995642	0.1712057431515297	0.001369742337268054	0.12686035824457376
GOTERM_BP_FAT	GO:0051174~regulation of phosphorus metabolic process	13	0.1826355717898286	7.188838210613063E-5	RICTOR, PARK7, STAT3, AKT1, MAPK1, CDKN1B, TSC1, GSK3A, GSK3B, BCL2, BAX, MTOR, AKT2	38	1138	12387	3.7237767089075944	0.17191700598974025	0.001366036377591917	0.1274400027837519
GOTERM_BP_FAT	GO:0048585~negative regulation of response to stimulus	12	0.1685866816521495	7.196737859728458E-5	AKT1, TSC1, ETS1, GSK3A, ERBB3, GATA3, BCL2, BAX, TSC2, RPS6KB1, FOXO3, PARK7	38	956	12387	4.091719885487778	0.17208865121323924	0.0013577048003698966	0.12757995934050692
GOTERM_BP_FAT	GO:0010556~regulation of macromolecule biosynthetic process	19	0.26692891261590335	7.489039235500434E-5	TP63, RPS6KB1, KEAP1, FOXO3, STAT3, PARK7, AKT1, MAPK1, EIF4EBP1, CDKN1B, TSC1, ETS1, GSK3A, SQSTM1, GATA3, GSK3B, BCL2, MTOR, AKT2	38	2453	12387	2.524867509172442	0.17841489381669862	0.0014027277446720943	0.1327584762132017
GOTERM_BP_FAT	GO:0031399~regulation of protein modification process	13	0.1826355717898286	7.698003536939735E-5	RICTOR, PARK7, AKT1, MAPK1, CDKN1B, TSC1, GSK3A, GSK3B, BAX, BCL2, GATA3, MTOR, AKT2	38	1146	12387	3.697781758060072	0.1829078403894704	0.0014316223915625814	0.1364604080255183
GOTERM_BP_FAT	GO:0002521~leukocyte differentiation	8	0.112391121101433	7.736713117405826E-5	TSC1, MSH2, GATA3, BCL2, BAX, CTLA4, AXL, MTOR	38	358	12387	7.284328138782711	0.18373743570754475	0.0014286911646358424	0.1371461579638522
GOTERM_BP_FAT	GO:0008283~cell proliferation	13	0.1826355717898286	8.37842354670099E-5	PDK1, CTLA4, FERMT1, TP63, FOXO3, STAT3, AKT1, MAPK1, CDKN1B, TSC1, BAX, BCL2, GATA3	38	1156	12387	3.665794026588964	0.19736807450983906	0.001536294524168147	0.14851357197955828
GOTERM_BP_FAT	GO:0042063~gliogenesis	6	0.08429334082607474	8.532166240413879E-5	AKT1, MAPK1, ERBB3, MTOR, STAT3, AKT2	38	153	12387	12.78328173374613	0.20059980899632945	0.0015536085222509488	0.15123682598950916
GOTERM_BP_FAT	GO:0050673~epithelial cell proliferation	7	0.09834223096375386	9.146885115447417E-5	AKT1, MAPK1, CDKN1B, GATA3, BAX, FERMT1, TP63	38	252	12387	9.054824561403509	0.21339199554048494	0.0016539771731938213	0.16212467980070144
GOTERM_BP_FAT	GO:0022008~neurogenesis	12	0.1685866816521495	9.702162635144931E-5	AKT1, MAPK1, CASP3, ERBB3, GATA3, BCL2, BAX, GSK3B, AXL, MTOR, STAT3, AKT2	38	988	12387	3.9591945450671213	0.22477122408282324	0.0017422961796006442	0.17195874979444303
GOTERM_BP_FAT	GO:0034101~erythrocyte homeostasis	5	0.07024445068839562	9.976306665597342E-5	CASP3, ETS1, GATA3, AXL, FOXO3	38	82	12387	19.876444159178433	0.23032839773787162	0.0017793086581127104	0.1768135554306438
GOTERM_BP_FAT	GO:0006839~mitochondrial transport	6	0.08429334082607474	1.0234301082400355E-4	BID, GSK3A, BCL2, BAX, GSK3B, BAP1	38	159	12387	12.300893743793445	0.23552182596113957	0.0018129613759031438	0.18138216471871305
GOTERM_BP_FAT	GO:0006928~movement of cell or subcellular component	13	0.1826355717898286	1.0831452197856098E-4	FERMT3, AXL, FERMT1, STAT3, AKT1, CDKN1B, ETS1, GSK3A, GSK3B, BCL2, BAX, GATA3, AKT2	38	1187	12387	3.5700571985988563	0.24740850312128704	0.0019057836918295878	0.19195586203468729
GOTERM_BP_FAT	GO:0051052~regulation of DNA metabolic process	7	0.09834223096375386	1.086452012244568E-4	AKT1, MAPK1, GSK3A, MSH2, GATA3, BAX, GSK3B	38	260	12387	8.776214574898786	0.24806131607750748	0.0018988648419546728	0.1925413617063887
GOTERM_BP_FAT	GO:0031325~positive regulation of cellular metabolic process	16	0.224782242202866	1.1513936691572093E-4	BID, TP63, RPS6KB1, RICTOR, STAT3, PARK7, AKT1, MAPK1, ETS1, GSK3A, GATA3, GSK3B, BCL2, BAX, MTOR, AKT2	38	1820	12387	2.8657027183342967	0.2607677219412754	0.001998947077266555	0.20403925500168674
GOTERM_BP_FAT	GO:1902580~single-organism cellular localization	10	0.14048890137679124	1.1901919113223022E-4	BID, AKT1, TSC1, BAX, GSK3B, FERMT2, KEAP1, MTOR, STAT3, AKT2	38	670	12387	4.865278868813825	0.2682562863059922	0.002052659776514143	0.2109078711754031
GOTERM_BP_FAT	GO:0042127~regulation of cell proliferation	12	0.1685866816521495	1.193807279665379E-4	BID, AKT1, CDKN1B, TSC1, ERBB3, GATA3, BCL2, BAX, CTLA4, TP63, FOXO3, STAT3	38	1011	12387	3.869123848196158	0.26895022506150124	0.0020454459372823974	0.2115478923345293
GOTERM_BP_FAT	GO:0050851~antigen receptor-mediated signaling pathway	5	0.07024445068839562	1.256158199563227E-4	MAPK1, GATA3, BCL2, BAX, CTLA4	38	87	12387	18.734119782214155	0.28081497356004514	0.0021382082739729302	0.22258513693365067
GOTERM_BP_FAT	GO:0051093~negative regulation of developmental process	9	0.1264400112391121	1.26682172068923E-4	CDKN1B, GSK3A, GATA3, BCL2, GSK3B, CTLA4, TP63, STAT3, PDCD1	38	524	12387	5.598784652470871	0.28282477130236117	0.0021424441140052153	0.224472658376218
GOTERM_BP_FAT	GO:0016477~cell migration	11	0.15453779151447036	1.2865316824636574E-4	AKT1, ETS1, GSK3A, GATA3, BCL2, FERMT3, BAX, GSK3B, FERMT1, AXL, STAT3	38	842	12387	4.258563570446306	0.2865248215373415	0.002161811393934121	0.2279613774628264
GOTERM_BP_FAT	GO:0050853~B cell receptor signaling pathway	4	0.0561955605507165	1.3773706417075153E-4	MAPK1, BCL2, BAX, CTLA4	38	34	12387	38.34984520123839	0.3033324461869543	0.0022995618153781594	0.24403864295576838
GOTERM_BP_FAT	GO:0010647~positive regulation of cell communication	12	0.1685866816521495	1.3984712891152232E-4	BID, MAPK1, GSK3A, ERBB3, GATA3, BAX, GSK3B, AXL, TP63, RICTOR, STAT3, PARK7	38	1029	12387	3.8014423814638634	0.30717963553368055	0.0023199915343974364	0.24777282187012917
GOTERM_BP_FAT	GO:0009887~organ morphogenesis	10	0.14048890137679124	1.440712783428046E-4	MAPK1, GSK3A, GATA3, BCL2, BAX, GSK3B, TP63, MTOR, FOXO3, STAT3	38	687	12387	4.744886233049873	0.3148176484875429	0.0023749757093416424	0.2552478974684691
GOTERM_BP_FAT	GO:0023056~positive regulation of signaling	12	0.1685866816521495	1.4730778303633424E-4	BID, MAPK1, GSK3A, ERBB3, GATA3, BAX, GSK3B, AXL, TP63, RICTOR, STAT3, PARK7	38	1035	12387	3.779405034324943	0.32061282157056314	0.002413109355055121	0.26097487443534906
GOTERM_BP_FAT	GO:0098602~single organism cell adhesion	9	0.1264400112391121	1.5010247203607323E-4	TSC1, ETS1, GATA3, BCL2, FERMT3, BAX, FERMT2, CTLA4, AXL	38	537	12387	5.463246104087033	0.3255774595792178	0.002443583799700666	0.26591981136004916
GOTERM_BP_FAT	GO:0048732~gland development	7	0.09834223096375386	1.5369263771181844E-4	MAPK1, CDKN1B, GATA3, BCL2, BAX, FASN, TP63	38	277	12387	8.237602128063841	0.33190204424454384	0.002486536002079598	0.27227192927223864
GOTERM_BP_FAT	GO:0051146~striated muscle cell differentiation	6	0.08429334082607474	1.5637317214486248E-4	AKT1, TSC1, GSK3A, BCL2, GSK3B, MTOR	38	174	12387	11.240471869328493	0.3365854954989399	0.0025143508207683407	0.277014378125473
GOTERM_BP_FAT	GO:0052548~regulation of endopeptidase activity	6	0.08429334082607474	1.606254636584697E-4	BID, AKT1, BAX, TP63, STAT3, PARK7	38	175	12387	11.176240601503759	0.3439478987620298	0.0025669136733406095	0.2845371707976607
GOTERM_BP_FAT	GO:0009411~response to UV	5	0.07024445068839562	1.6267972299977972E-4	AKT1, MSH2, BCL2, BAX, TP63	38	93	12387	17.52546689303905	0.34747532120586366	0.002583966817406247	0.2881711999579317
GOTERM_BP_FAT	GO:0072594~establishment of protein localization to organelle	8	0.112391121101433	1.6697797322129406E-4	BID, AKT1, BAX, GSK3B, BAP1, KEAP1, MTOR, STAT3	38	405	12387	6.438986354775827	0.35479474404425093	0.00263619854659769	0.2957744931684547
GOTERM_BP_FAT	GO:0051896~regulation of protein kinase B signaling	5	0.07024445068839562	1.6954848408981755E-4	GATA3, TSC2, AXL, RICTOR, MTOR	38	94	12387	17.33902575587906	0.35913275024178615	0.0026607230997138798	0.30032127922302587
GOTERM_BP_FAT	GO:0048609~multicellular organismal reproductive process	8	0.112391121101433	1.721383356179267E-4	AKT1, MSH2, BCL2, BAX, AXL, RPS6KB1, MTOR, FOXO3	38	407	12387	6.407345144187249	0.36347391111674077	0.0026852565279340546	0.3049020776653033
GOTERM_BP_FAT	GO:0060341~regulation of cellular localization	9	0.1264400112391121	1.7700694588231963E-4	AKT1, BCL2, BAX, GSK3B, BAP1, KEAP1, MTOR, PARK7, AKT2	38	550	12387	5.334114832535884	0.37155536009592227	0.002744790284482823	0.31351289174949004
GOTERM_BP_FAT	GO:0040008~regulation of growth	8	0.112391121101433	1.8012149001212727E-4	AKT1, CDKN1B, SQSTM1, GSK3A, BCL2, GSK3B, BAP1, STAT3	38	410	12387	6.360462130937099	0.37667134370848676	0.0027766166443158324	0.3190210279397254
GOTERM_BP_FAT	GO:0007049~cell cycle	11	0.15453779151447036	1.8183335650339032E-4	BID, AKT1, PEA15, EIF4EBP1, CDKN1B, MSH2, GATA3, BCL2, GSK3B, TP63, RPS6KB1	38	878	12387	4.083952763457619	0.37946552252791765	0.0027866020787743473	0.32204837719184143
GOTERM_BP_FAT	GO:0040011~locomotion	12	0.1685866816521495	1.821934022282205E-4	AKT1, ETS1, GSK3A, GATA3, BCL2, FERMT3, BAX, GSK3B, FERMT1, AXL, STAT3, AKT2	38	1060	12387	3.6902681231380337	0.3800516084463875	0.0027759019221310632	0.32268508879170765
GOTERM_BP_FAT	GO:1903047~mitotic cell cycle process	8	0.112391121101433	1.8284845271453957E-4	BID, AKT1, EIF4EBP1, CDKN1B, MSH2, BCL2, TP63, RPS6KB1	38	411	12387	6.344986553976182	0.38111648718992763	0.0027697883108275256	0.3238434824911707
GOTERM_BP_FAT	GO:0051241~negative regulation of multicellular organismal process	10	0.14048890137679124	1.8295361104049852E-4	CDKN1B, GSK3A, GATA3, BCL2, GSK3B, CTLA4, AXL, TP63, STAT3, PDCD1	38	709	12387	4.5976542201766755	0.38128726676144153	0.002755473682813925	0.32402944367981856
GOTERM_BP_FAT	GO:0052547~regulation of peptidase activity	6	0.08429334082607474	1.8323271138203504E-4	BID, AKT1, BAX, TP63, STAT3, PARK7	38	180	12387	10.86578947368421	0.3817403038180338	0.00274392390833611	0.32452300102636666
GOTERM_BP_FAT	GO:0007417~central nervous system development	9	0.1264400112391121	1.883646217049751E-4	MAPK1, TSC1, BCL2, BAX, GSK3B, AXL, MTOR, FOXO3, STAT3	38	555	12387	5.286059743954481	0.39001159157374266	0.002804669344151911	0.33359779222114083
GOTERM_BP_FAT	GO:0032504~multicellular organism reproduction	8	0.112391121101433	1.884030893186129E-4	AKT1, MSH2, BCL2, BAX, AXL, RPS6KB1, MTOR, FOXO3	38	413	12387	6.3142602268382815	0.39007317169754363	0.0027894146642316597	0.3336658118145652
GOTERM_BP_FAT	GO:0051171~regulation of nitrogen compound metabolic process	19	0.26692891261590335	1.9258117392730606E-4	MSH2, TP63, RPS6KB1, KEAP1, FOXO3, STAT3, PARK7, AKT1, MAPK1, EIF4EBP1, CDKN1B, TSC1, ETS1, GSK3A, SQSTM1, GATA3, BAX, GSK3B, MTOR	38	2630	12387	2.354942965779468	0.3967247178463764	0.0028351960582874147	0.3410533661490911
GOTERM_BP_FAT	GO:2000112~regulation of cellular macromolecule biosynthetic process	18	0.2528800224782242	1.9802293156719877E-4	TP63, RPS6KB1, KEAP1, FOXO3, STAT3, PARK7, AKT1, MAPK1, EIF4EBP1, CDKN1B, TSC1, ETS1, GSK3A, SQSTM1, GSK3B, BCL2, MTOR, AKT2	38	2384	12387	2.461210702931826	0.4052794376056965	0.002898938691795361	0.35067453157415773
GOTERM_BP_FAT	GO:0045597~positive regulation of cell differentiation	9	0.1264400112391121	2.0031886669968023E-4	AKT1, ETS1, GATA3, BCL2, GSK3B, AXL, TP63, MTOR, FOXO3	38	560	12387	5.238862781954887	0.4088522901423046	0.002916235947330037	0.35473354016524183
GOTERM_BP_FAT	GO:0070059~intrinsic apoptotic signaling pathway in response to endoplasmic reticulum stress	4	0.0561955605507165	2.0820590170271558E-4	BCL2, BAX, GSK3B, PARK7	38	39	12387	33.4331983805668	0.4209631555277371	0.0030141729212735946	0.36867592630196455
GOTERM_BP_FAT	GO:0001836~release of cytochrome c from mitochondria	4	0.0561955605507165	2.0820590170271558E-4	BID, AKT1, BCL2, BAX	38	39	12387	33.4331983805668	0.4209631555277371	0.0030141729212735946	0.36867592630196455
GOTERM_BP_FAT	GO:0051173~positive regulation of nitrogen compound metabolic process	12	0.1685866816521495	2.1323737067926112E-4	AKT1, MAPK1, ETS1, GSK3A, GATA3, BAX, GSK3B, TP63, RPS6KB1, MTOR, STAT3, PARK7	38	1079	12387	3.6252865713867615	0.4285592787738235	0.0030699731634535876	0.37756939484636654
GOTERM_BP_FAT	GO:0006913~nucleocytoplasmic transport	7	0.09834223096375386	2.2857819630211888E-4	AKT1, TSC1, GSK3B, KEAP1, MTOR, STAT3, PARK7	38	298	12387	7.657099964676792	0.45111028820157406	0.0032725446996515473	0.4046807387809159
GOTERM_BP_FAT	GO:0042592~homeostatic process	12	0.1685866816521495	2.2945574135422117E-4	AKT1, XRCC5, MAPK1, CASP3, ETS1, GATA3, BCL2, BAX, AXL, TP63, FOXO3, STAT3	38	1088	12387	3.5952979876160986	0.4523730393629837	0.0032672647088846096	0.4062313851716626
GOTERM_BP_FAT	GO:0002429~immune response-activating cell surface receptor signaling pathway	5	0.07024445068839562	2.3228046901182806E-4	MAPK1, GATA3, BCL2, BAX, CTLA4	38	102	12387	15.979102167182662	0.4564180216053467	0.0032895760957522002	0.4112226024203691
GOTERM_BP_FAT	GO:0022402~cell cycle process	10	0.14048890137679124	2.3506010614004547E-4	BID, AKT1, PEA15, EIF4EBP1, CDKN1B, MSH2, BCL2, GSK3B, TP63, RPS6KB1	38	733	12387	4.447117110648381	0.4603692783450115	0.0033110130375308966	0.4161339155093313
GOTERM_BP_FAT	GO:0045596~negative regulation of cell differentiation	8	0.112391121101433	2.4138142673965025E-4	MAPK1, GSK3A, GATA3, BCL2, GSK3B, CTLA4, TP63, STAT3	38	430	12387	6.064626682986535	0.46924848276447195	0.003381762604865224	0.42730214288726476
GOTERM_BP_FAT	GO:1900076~regulation of cellular response to insulin stimulus	4	0.0561955605507165	2.4186113726724201E-4	TSC1, TSC2, RPS6KB1, AKT2	38	41	12387	31.802310654685492	0.4699163127242313	0.0033704793962834323	0.42814962580713933
GOTERM_BP_FAT	GO:0051169~nuclear transport	7	0.09834223096375386	2.4564942115943005E-4	AKT1, TSC1, GSK3B, KEAP1, MTOR, STAT3, PARK7	38	302	12387	7.555681422098291	0.4751607558734472	0.003405106177541972	0.43484197673172575
GOTERM_BP_FAT	GO:0006417~regulation of translation	6	0.08429334082607474	2.474204623607987E-4	EIF4EBP1, TSC1, RPS6KB1, MTOR, FOXO3, STAT3	38	192	12387	10.186677631578947	0.47759473523602336	0.0034115968286695386	0.4379705378384724
GOTERM_BP_FAT	GO:0006508~proteolysis	11	0.15453779151447036	2.5488757528489766E-4	BID, AKT1, SQSTM1, GSK3A, BAX, GSK3B, BAP1, TP63, KEAP1, STAT3, PARK7	38	915	12387	3.9188093183779125	0.48773348364743174	0.0034960225365613384	0.4511602437098028
GOTERM_BP_FAT	GO:0030155~regulation of cell adhesion	8	0.112391121101433	2.5545183757546945E-4	TSC1, ETS1, ERBB3, GATA3, BCL2, FERMT3, GSK3B, CTLA4	38	434	12387	6.008731506184817	0.4884915899461696	0.003485532482517817	0.4521568743168558
GOTERM_BP_FAT	GO:0044089~positive regulation of cellular component biogenesis	7	0.09834223096375386	2.68388716553771E-4	BID, CDKN1B, TSC1, BAX, GSK3B, RICTOR, MTOR	38	307	12387	7.432624721412652	0.5055684280692538	0.003642812612910884	0.4750041080502365
GOTERM_BP_FAT	GO:0006605~protein targeting	8	0.112391121101433	2.7017918860152465E-4	BID, AKT1, GSK3B, BAP1, KEAP1, MTOR, STAT3, AKT2	38	438	12387	5.953857245854361	0.5078865403040285	0.0036482052548982846	0.4781657894982083
GOTERM_BP_FAT	GO:0002768~immune response-regulating cell surface receptor signaling pathway	5	0.07024445068839562	2.790907021728957E-4	MAPK1, GATA3, BCL2, BAX, CTLA4	38	107	12387	15.232415150024595	0.5192636150376577	0.003749037898796437	0.49390065845117403
GOTERM_BP_FAT	GO:0010822~positive regulation of mitochondrion organization	5	0.07024445068839562	2.790907021728957E-4	BID, GSK3A, BAX, GSK3B, BAP1	38	107	12387	15.232415150024595	0.5192636150376577	0.003749037898796437	0.49390065845117403
GOTERM_BP_FAT	GO:0051050~positive regulation of transport	9	0.1264400112391121	2.794508033097193E-4	AKT1, GSK3A, GATA3, BAX, GSK3B, AXL, BAP1, PARK7, AKT2	38	588	12387	4.989393125671321	0.5197177776657748	0.0037347501657722937	0.49453643197928665
GOTERM_BP_FAT	GO:0031401~positive regulation of protein modification process	10	0.14048890137679124	2.874809233957833E-4	AKT1, MAPK1, GSK3A, GATA3, BCL2, GSK3B, RICTOR, MTOR, PARK7, AKT2	38	753	12387	4.328999790312434	0.5297347559334553	0.003822413948598058	0.508712947083878
GOTERM_BP_FAT	GO:0033365~protein localization to organelle	9	0.1264400112391121	3.097712083163259E-4	BID, AKT1, BAX, GSK3B, BAP1, KEAP1, MTOR, STAT3, PARK7	38	597	12387	4.914176143877281	0.5564592389493455	0.0040974691079076475	0.5480546206814152
GOTERM_BP_FAT	GO:0048469~cell maturation	5	0.07024445068839562	3.211450139293165E-4	GATA3, BCL2, GSK3B, AXL, FOXO3	38	111	12387	14.683499288762446	0.5695051239434166	0.004226319534166967	0.5681233842423694
GOTERM_BP_FAT	GO:0009894~regulation of catabolic process	7	0.09834223096375386	3.242705555596813E-4	AKT1, CDKN1B, BAX, GSK3B, STAT3, PARK7, AKT2	38	318	12387	7.175521350546176	0.5730224854390095	0.004246079436616257	0.5736376460943049
GOTERM_BP_FAT	GO:1902531~regulation of intracellular signal transduction	12	0.1685866816521495	3.2984599697865176E-4	TSC1, SQSTM1, GSK3A, ERBB3, GATA3, BCL2, BAX, TSC2, AXL, RICTOR, MTOR, PARK7	38	1134	12387	3.449456975772765	0.5792256904808795	0.004297498767436014	0.5834734467762615
GOTERM_BP_FAT	GO:0001934~positive regulation of protein phosphorylation	9	0.1264400112391121	3.6629427398370375E-4	AKT1, MAPK1, GSK3A, BCL2, GSK3B, RICTOR, MTOR, PARK7, AKT2	38	612	12387	4.7937306501547985	0.6176168837835673	0.004747764116077358	0.6477503106143256
GOTERM_BP_FAT	GO:0009967~positive regulation of signal transduction	11	0.15453779151447036	3.6961389866589666E-4	BID, GSK3A, ERBB3, GATA3, BAX, GSK3B, AXL, TP63, RICTOR, STAT3, PARK7	38	958	12387	3.7429128667179437	0.6209344570905352	0.004767153357394305	0.6536025497024589
GOTERM_BP_FAT	GO:0031589~cell-substrate adhesion	6	0.08429334082607474	3.742214693933458E-4	TSC1, BCL2, FERMT3, GSK3B, FERMT2, AXL	38	210	12387	9.313533834586467	0.6254915512729373	0.004802845530445743	0.6617247980209351
GOTERM_BP_FAT	GO:0034248~regulation of cellular amide metabolic process	6	0.08429334082607474	3.908728613599334E-4	EIF4EBP1, TSC1, RPS6KB1, MTOR, FOXO3, STAT3	38	212	12387	9.225670307845084	0.6415087010356884	0.0049916507796112786	0.691072729724973
GOTERM_BP_FAT	GO:0006259~DNA metabolic process	9	0.1264400112391121	3.954272453090621E-4	AKT1, XRCC5, MAPK1, GSK3A, MSH2, GATA3, BAX, GSK3B, MTOR	38	619	12387	4.739520448941416	0.6457690911683271	0.005025225722063431	0.6990983662945705
GOTERM_BP_FAT	GO:0046823~negative regulation of nucleocytoplasmic transport	4	0.0561955605507165	4.1120054103610716E-4	GSK3B, KEAP1, MTOR, PARK7	38	49	12387	26.610096670247046	0.6601368088071928	0.005200017979664184	0.7268889956943858
GOTERM_BP_FAT	GO:0007159~leukocyte cell-cell adhesion	7	0.09834223096375386	4.214872326293216E-4	TSC1, ETS1, GATA3, BCL2, FERMT3, BAX, CTLA4	38	334	12387	6.831783800819413	0.6691915072136201	0.005304227080288326	0.7450089416516814
GOTERM_BP_FAT	GO:0000278~mitotic cell cycle	8	0.112391121101433	4.417686710151031E-4	BID, AKT1, EIF4EBP1, CDKN1B, MSH2, BCL2, TP63, RPS6KB1	38	475	12387	5.490083102493075	0.6863435867579499	0.005532281962929098	0.780725432371665
GOTERM_BP_FAT	GO:0042327~positive regulation of phosphorylation	9	0.1264400112391121	4.741603833200418E-4	AKT1, MAPK1, GSK3A, BCL2, GSK3B, RICTOR, MTOR, PARK7, AKT2	38	636	12387	4.612835153922542	0.7119127558185814	0.005908626966333208	0.8377434882142265
GOTERM_BP_FAT	GO:0032880~regulation of protein localization	9	0.1264400112391121	4.8421072999674263E-4	AKT1, GATA3, BCL2, GSK3B, BAP1, KEAP1, MTOR, PARK7, AKT2	38	638	12387	4.5983748556343835	0.7194144659863689	0.006005009585856369	0.8554284938477652
GOTERM_BP_FAT	GO:0043467~regulation of generation of precursor metabolites and energy	4	0.0561955605507165	4.902143208132307E-4	AKT1, STAT3, PARK7, AKT2	38	52	12387	25.0748987854251	0.7238021349373533	0.006050666614732414	0.8659912405566073
GOTERM_BP_FAT	GO:0006112~energy reserve metabolic process	4	0.0561955605507165	5.185611636734036E-4	AKT1, GSK3B, MTOR, AKT2	38	53	12387	24.60178748758689	0.743610477779787	0.006369568680785087	0.9158504705854997
GOTERM_BP_FAT	GO:2001236~regulation of extrinsic apoptotic signaling pathway	5	0.07024445068839562	5.198518661308671E-4	BID, BCL2, BAX, RPS6KB1, PARK7	38	126	12387	12.935463659147869	0.7444777994122014	0.006355632784740162	0.9181201223464996
GOTERM_BP_FAT	GO:0010557~positive regulation of macromolecule biosynthetic process	11	0.15453779151447036	5.292561970124579E-4	AKT1, MAPK1, ETS1, GSK3A, GSK3B, TP63, RPS6KB1, MTOR, STAT3, PARK7, AKT2	38	1002	12387	3.578553419476836	0.7507093758306794	0.006440269191901771	0.9346558038527464
GOTERM_BP_FAT	GO:0032006~regulation of TOR signaling	4	0.0561955605507165	5.47938441966724E-4	TSC1, GSK3A, TSC2, RICTOR	38	54	12387	24.146198830409354	0.762641714447051	0.006636144584477588	0.9674971629988094
GOTERM_BP_FAT	GO:0051649~establishment of localization in cell	12	0.1685866816521495	5.691737952753153E-4	BID, AKT1, TSC1, BCL2, BAX, GSK3B, BAP1, KEAP1, MTOR, STAT3, PARK7, AKT2	38	1208	12387	3.238149180899268	0.7755129448149287	0.00686085947952908	1.0048141340641803
GOTERM_BP_FAT	GO:0042698~ovulation cycle	4	0.0561955605507165	5.78361512412285E-4	BCL2, BAX, AXL, FOXO3	38	55	12387	23.70717703349282	0.7808633222532262	0.00693938683435924	1.0209556332818281
GOTERM_BP_FAT	GO:0043281~regulation of cysteine-type endopeptidase activity involved in apoptotic process	5	0.07024445068839562	5.849560505834201E-4	BID, AKT1, BAX, TP63, PARK7	38	130	12387	12.537449392712551	0.7846248275884263	0.006986320593605377	1.0325397585044471
GOTERM_BP_FAT	GO:0001655~urogenital system development	6	0.08429334082607474	5.899937551139672E-4	CDKN1B, TSC1, GATA3, BCL2, BAX, TP63	38	232	12387	8.43035390199637	0.7874547751978644	0.007014376750920426	1.0413882501481009
GOTERM_BP_FAT	GO:0006796~phosphate-containing compound metabolic process	15	0.21073335206518687	6.180317271005989E-4	MSH2, RICTOR, STAT3, PARK7, AKT1, MAPK1, CDKN1B, TSC1, GSK3A, BAX, GSK3B, BCL2, MTOR, AKT3, AKT2	38	1875	12387	2.6077894736842104	0.8025394762221375	0.007313472032613788	1.0906219942955708
GOTERM_BP_FAT	GO:0008406~gonad development	5	0.07024445068839562	6.195937892226724E-4	MSH2, GATA3, BCL2, BAX, FOXO3	38	132	12387	12.347488038277511	0.8033476801301027	0.0072989887307685075	1.0933642434628688
GOTERM_BP_FAT	GO:0006793~phosphorus metabolic process	15	0.21073335206518687	6.423070382707361E-4	MSH2, RICTOR, STAT3, PARK7, AKT1, MAPK1, CDKN1B, TSC1, GSK3A, BAX, GSK3B, BCL2, MTOR, AKT3, AKT2	38	1882	12387	2.598089937915991	0.8147326157015514	0.0075318296544766294	1.1332299614235652
GOTERM_BP_FAT	GO:0010468~regulation of gene expression	18	0.2528800224782242	6.465746513287837E-4	ERBB3, TP63, RPS6KB1, KEAP1, RICTOR, FOXO3, STAT3, PARK7, AKT1, EIF4EBP1, CDKN1B, TSC1, ETS1, GSK3A, SQSTM1, GSK3B, BCL2, MTOR	38	2622	12387	2.2378056124292423	0.8167970299386555	0.007547979730716303	1.1407186751943632
GOTERM_BP_FAT	GO:0010608~posttranscriptional regulation of gene expression	6	0.08429334082607474	6.49927089932465E-4	EIF4EBP1, TSC1, RPS6KB1, MTOR, FOXO3, STAT3	38	237	12387	8.252498334443704	0.8184025981437135	0.007553387014688329	1.1466010855171849
GOTERM_BP_FAT	GO:0072359~circulatory system development	9	0.1264400112391121	6.50621403835188E-4	AKT1, MAPK1, TSC1, ETS1, GSK3A, ERBB3, GATA3, BAX, MTOR	38	667	12387	4.398445514085063	0.8187333604503204	0.007528096899396153	1.1478193332884468
GOTERM_BP_FAT	GO:0072358~cardiovascular system development	9	0.1264400112391121	6.50621403835188E-4	AKT1, MAPK1, TSC1, ETS1, GSK3A, ERBB3, GATA3, BAX, MTOR	38	667	12387	4.398445514085063	0.8187333604503204	0.007528096899396153	1.1478193332884468
GOTERM_BP_FAT	GO:0045137~development of primary sexual characteristics	5	0.07024445068839562	6.556662449879061E-4	MSH2, GATA3, BCL2, BAX, FOXO3	38	134	12387	12.163197172034563	0.8211186424686675	0.00755297282546985	1.1566706195557663
GOTERM_BP_FAT	GO:1903706~regulation of hemopoiesis	6	0.08429334082607474	6.624433658036314E-4	ETS1, GATA3, CTLA4, AXL, MTOR, FOXO3	38	238	12387	8.21782397169394	0.8242736621816309	0.0075974284589234164	1.1685600519545924
GOTERM_BP_FAT	GO:0030540~female genitalia development	3	0.04214667041303737	6.632858602252235E-4	BAX, AXL, TP63	38	13	12387	75.2246963562753	0.8246619693593782	0.007573964733005978	1.1700379865488442
GOTERM_BP_FAT	GO:0002682~regulation of immune system process	10	0.14048890137679124	6.885295990442982E-4	MAPK1, ETS1, GATA3, BCL2, BAX, CTLA4, AXL, MTOR, FOXO3, PDCD1	38	848	12387	3.8440292949354515	0.8359073279588406	0.007827137337829804	1.2143118054670277
GOTERM_BP_FAT	GO:0044802~single-organism membrane organization	8	0.112391121101433	7.412469802707536E-4	BID, AKT1, GSK3A, BCL2, BAX, GSK3B, FERMT2, AKT2	38	518	12387	5.034342613289981	0.8571204494114728	0.008387798950414194	1.3067100216060612
GOTERM_BP_FAT	GO:0030162~regulation of proteolysis	7	0.09834223096375386	7.444932814587404E-4	BID, AKT1, BAX, GSK3B, TP63, STAT3, PARK7	38	372	12387	6.1339134125636665	0.8583332675317228	0.008388232577709487	1.3123971757511677
GOTERM_BP_FAT	GO:0006886~intracellular protein transport	9	0.1264400112391121	7.68061779355889E-4	BID, AKT1, GSK3B, BAP1, KEAP1, MTOR, STAT3, PARK7, AKT2	38	684	12387	4.289127423822714	0.8668352877679851	0.008615753424936368	1.353677258618713
GOTERM_BP_FAT	GO:0043254~regulation of protein complex assembly	6	0.08429334082607474	7.834112457251131E-4	BID, CDKN1B, BAX, GSK3B, RICTOR, MTOR	38	247	12387	7.918389090134243	0.8720961855953898	0.008749857394554028	1.3805529951472995
GOTERM_BP_FAT	GO:0036294~cellular response to decreased oxygen levels	4	0.0561955605507165	7.837025248671792E-4	PDK1, AKT1, BCL2, MTOR	38	61	12387	21.37532355478861	0.8721939838384647	0.008716013232399122	1.381062935741828
GOTERM_BP_FAT	GO:0031328~positive regulation of cellular biosynthetic process	11	0.15453779151447036	8.005910418847237E-4	AKT1, MAPK1, ETS1, GSK3A, GSK3B, TP63, RPS6KB1, MTOR, STAT3, PARK7, AKT2	38	1056	12387	3.395559210526316	0.8777383995804006	0.008865519425036883	1.4106253041404226
GOTERM_BP_FAT	GO:1902589~single-organism organelle organization	12	0.1685866816521495	8.085455760788273E-4	PDK1, BID, CDKN1B, TSC1, SQSTM1, GSK3A, BCL2, BAX, GSK3B, RICTOR, MTOR, AKT2	38	1259	12387	3.1069771330629985	0.880265892912395	0.008915637163744772	1.4245463573420714
GOTERM_BP_FAT	GO:0001558~regulation of cell growth	6	0.08429334082607474	8.124019220715902E-4	AKT1, CDKN1B, GSK3A, BCL2, GSK3B, BAP1	38	249	12387	7.854787571337982	0.8814723519440569	0.00892051612048994	1.4312945949973566
GOTERM_BP_FAT	GO:0090317~negative regulation of intracellular protein transport	4	0.0561955605507165	8.218634823025899E-4	GSK3B, KEAP1, MTOR, PARK7	38	62	12387	21.03056027164686	0.8843811722728617	0.008986393329515563	1.4478495761377719
GOTERM_BP_FAT	GO:1903827~regulation of cellular protein localization	7	0.09834223096375386	8.320611283398002E-4	AKT1, GSK3B, BAP1, KEAP1, MTOR, PARK7, AKT2	38	380	12387	6.004778393351801	0.887436439682903	0.009059699839579327	1.4656895556983685
GOTERM_BP_FAT	GO:0002684~positive regulation of immune system process	8	0.112391121101433	8.39263298832492E-4	MAPK1, ETS1, GATA3, BCL2, BAX, CTLA4, AXL, FOXO3	38	529	12387	4.929658740423839	0.8895454922785522	0.009100049255364673	1.4782873502652727
GOTERM_BP_FAT	GO:0060537~muscle tissue development	6	0.08429334082607474	8.573860416434463E-4	TSC1, GSK3A, ERBB3, BCL2, TP63, MTOR	38	252	12387	7.761278195488722	0.894679372918022	0.009257486429582573	1.5099803194215666
GOTERM_BP_FAT	GO:0043496~regulation of protein homodimerization activity	3	0.04214667041303737	8.895303975495982E-4	BCL2, BAX, PARK7	38	15	12387	65.19473684210527	0.9032056368209966	0.009563712768346666	1.566170557440616
GOTERM_BP_FAT	GO:0070201~regulation of establishment of protein localization	8	0.112391121101433	9.068243773481091E-4	AKT1, GATA3, GSK3B, BAP1, KEAP1, MTOR, PARK7, AKT2	38	536	12387	4.865278868813825	0.9075037075052301	0.009709062
