# Supplementary material for: Comprehensive analysis of prognostic value and immune infiltration of kindlin family members in non-small cell lung cancer
Source: BMC Med Genomics. 2021 May 2;14:119. doi: 10.1186/s12920-021-00967-2 (PMC8091749; doi:10.1186/s12920-021-00967-2)
Supplement: Supplementary file 4 — Additional file 4. GO Cellular Component [file 12920_2021_967_MOESM4_ESM.txt]

Supplementary material 4 GO Terms enrichment analysis with Cellular Component of Kindlins in Patients with NSCLC
Category	Term	Count	%	PValue	Genes	List Total	Pop Hits	Pop Total	Fold Enrichment	Bonferroni	Benjamini	FDR
GOTERM_CC_FAT	GO:0005829~cytosol	15	0.21073335206518687	8.74334787113588E-6	BID, FERMT1, TP63, FOXO3, PARK7, AKT1, MAPK1, EIF4EBP1, CDKN1B, TSC1, BAX, GSK3B, BCL2, TSC2, MTOR	37	1133	10650	3.8107392476324518	0.0015114623827771068	0.0015114623827771068	0.010697708811902018
GOTERM_CC_FAT	GO:0005884~actin filament	4	0.0561955605507165	0.001225569202143513	TSC1, FERMT2, FERMT1, KEAP1	37	63	10650	18.275418275418275	0.19115947136390443	0.10064438143963561	1.489306935451018
GOTERM_CC_FAT	GO:0005739~mitochondrion	11	0.15453779151447036	0.007478822692760113	PDK1, BID, AKT1, MAPK1, GSK3A, BCL2, BAX, GSK3B, FASN, RPS6KB1, MACC1	37	1264	10650	2.5049178925761204	0.7271133498221576	0.3513743831460815	8.776140317359548
GOTERM_CC_FAT	GO:0033596~TSC1-TSC2 complex	2	0.02809778027535825	0.010107550694779258	TSC1, TSC2	37	3	10650	191.8918918918919	0.8275250612930827	0.3555614677887835	11.688848817949593
GOTERM_CC_FAT	GO:0005654~nucleoplasm	13	0.1826355717898286	0.010476534546402351	FERMT2, TP63, BAP1, RPS6KB1, KEAP1, FOXO3, STAT3, MAPK1, EIF4EBP1, ETS1, SQSTM1, MTOR, AKT3	37	1764	10650	2.121253906968193	0.8382981965500734	0.3053868950026085	12.090787675211667
GOTERM_CC_FAT	GO:0015629~actin cytoskeleton	5	0.07024445068839562	0.021223607665082418	TSC1, FERMT3, FERMT2, FERMT1, KEAP1	37	316	10650	4.55439616832022	0.9755520164226119	0.461266675163324	23.086163139695493
GOTERM_CC_FAT	GO:0031932~TORC2 complex	2	0.02809778027535825	0.02673315384059762	RICTOR, MTOR	37	8	10650	71.95945945945947	0.9907928796098351	0.48812897565917746	28.21931659761894
GOTERM_CC_FAT	GO:0046930~pore complex	2	0.02809778027535825	0.030025543096432083	BCL2, BAX	37	9	10650	63.96396396396396	0.9948769154965841	0.48276078974837655	31.13462537359747
GOTERM_CC_FAT	GO:0038201~TOR complex	2	0.02809778027535825	0.036577868582329885	RICTOR, MTOR	37	11	10650	52.33415233415234	0.9984141028760815	0.5114382689956681	36.6155859326485
GOTERM_CC_FAT	GO:0005667~transcription factor complex	4	0.0561955605507165	0.04725275212094007	ETS1, GATA3, TP63, STAT3	37	241	10650	4.777391499383201	0.9997692495227478	0.5671730834098008	44.69375073748658
GOTERM_CC_FAT	GO:0031941~filamentous actin	2	0.02809778027535825	0.07185363459156476	FERMT2, FERMT1	37	22	10650	26.16707616707617	0.9999975016745005	0.6904752613875967	59.84313695774633
