# Supplementary material for: Comprehensive analysis of prognostic value and immune infiltration of kindlin family members in non-small cell lung cancer
Source: BMC Med Genomics. 2021 May 2;14:119. doi: 10.1186/s12920-021-00967-2 (PMC8091749; doi:10.1186/s12920-021-00967-2)
Supplement: Supplementary file 5 — Additional file 5. GO Molecular Function [file 12920_2021_967_MOESM5_ESM.txt]

Supplementary material 5 GO Terms enrichment analysis with Molecular Function of Kindlins in Patients with NSCLC
Category	Term	Count	%	PValue	Genes	List Total	Pop Hits	Pop Total	Fold Enrichment	Bonferroni	Benjamini	FDR
GOTERM_MF_DIRECT	GO:0004674~protein serine/threonine kinase activity	7	0.09834223096375386	3.241239632062538E-5	AKT1, GSK3A, GSK3B, RPS6KB1, MTOR, AKT3, AKT2	32	247	12117	10.731148785425102	0.0036236658397200694	0.0036236658397200694	0.036735843009350067
GOTERM_MF_DIRECT	GO:0005524~ATP binding	12	0.1685866816521495	9.469083985703832E-5	AKT1, XRCC5, MAPK1, GSK3A, ERBB3, MSH2, GSK3B, AXL, RPS6KB1, MTOR, AKT3, AKT2	32	1178	12117	3.857279286926995	0.010549832213359367	0.005288902350717328	0.1072869924062414
GOTERM_MF_DIRECT	GO:0016301~kinase activity	5	0.07024445068839562	0.0035404503969515733	PDK1, CDKN1B, AXL, RPS6KB1, MTOR	32	249	12117	7.603539156626506	0.3278233183295354	0.12401941478497736	3.9407502302687525
GOTERM_MF_DIRECT	GO:0003684~damaged DNA binding	3	0.04214667041303737	0.005604947024358697	XRCC5, MSH2, TP63	32	44	12117	25.81747159090909	0.46715245751837153	0.14562065257367107	6.172782229738716
GOTERM_MF_DIRECT	GO:0015267~channel activity	2	0.02809778027535825	0.010195608359583363	BCL2, BAX	32	4	12117	189.328125	0.682656099231491	0.20511183448753523	10.967475889346757
GOTERM_MF_DIRECT	GO:0046982~protein heterodimerization activity	2	0.02809778027535825	0.037717540081360315	BCL2, BAX	32	15	12117	50.4875	0.9865138554724346	0.5121181803526207	35.3272223246768
GOTERM_MF_DIRECT	GO:0004712~protein serine/threonine/tyrosine kinase activity	2	0.02809778027535825	0.04018248440941428	AKT1, RPS6KB1	32	16	12117	47.33203125	0.9898811499981582	0.4811775778675629	37.18048228439229
GOTERM_MF_DIRECT	GO:0003700~transcription factor activity, sequence-specific DNA binding	5	0.07024445068839562	0.05696812166168206	ETS1, GATA3, TP63, FOXO3, STAT3	32	574	12117	3.2983993902439024	0.9985973352638345	0.5600845297374053	48.567641250041916
GOTERM_MF_DIRECT	GO:0005547~phosphatidylinositol-3,4,5-trisphosphate binding	2	0.02809778027535825	0.06689675623145472	AKT1, FERMT2	32	27	12117	28.04861111111111	0.9995713268245812	0.5775339520770189	54.3827055528475
GOTERM_MF_DIRECT	GO:0043565~sequence-specific DNA binding	4	0.0561955605507165	0.07385907293775609	ETS1, BCL2, TP63, FOXO3	32	384	12117	3.9443359375	0.9998147182815432	0.5765684083501017	58.09570954011873
GOTERM_MF_DIRECT	GO:0001077~transcriptional activator activity, RNA polymerase II core promoter proximal region sequence-specific binding	3	0.04214667041303737	0.07708037625192614	GATA3, TP63, STAT3	32	180	12117	6.3109375	0.9998745835223514	0.5581193709605812	59.718538026815494
GOTERM_MF_DIRECT	GO:0043022~ribosome binding	2	0.02809778027535825	0.08821735414590258	RICTOR, MTOR	32	36	12117	21.036458333333336	0.9999678020622782	0.5776696055834367	64.89761430767653
GOTERM_MF_DIRECT	GO:0004713~protein tyrosine kinase activity	2	0.02809778027535825	0.09521887463355504	ERBB3, AXL	32	39	12117	19.41826923076923	0.9999864207555607	0.5777148437005908	67.8347591343293
