# Supplementary material for: Comprehensive analysis of prognostic value and immune infiltration of kindlin family members in non-small cell lung cancer
Source: BMC Med Genomics. 2021 May 2;14:119. doi: 10.1186/s12920-021-00967-2 (PMC8091749; doi:10.1186/s12920-021-00967-2)
Supplement: Supplementary file 6 — Additional file 6. KEGG pathway [file 12920_2021_967_MOESM6_ESM.txt]

Supplementary material 6KEGG pathway enrichment analysis of Kindlins in Patients with NSCLC.txt
Category	Term	Count	%	PValue	Genes	List Total	Pop Hits	Pop Total	Fold Enrichment	Bonferroni	Benjamini	FDR
KEGG_PATHWAY	mcc04150:mTOR signaling pathway	9	0.1264400112391121	7.685765391731975E-11	AKT1, MAPK1, EIF4EBP1, TSC1, TSC2, RPS6KB1, RICTOR, AKT3, AKT2	32	55	6765	34.59374999999999	9.530346289920999E-9	9.530346289920999E-9	8.875087331716713E-8
KEGG_PATHWAY	mcc04066:HIF-1 signaling pathway	10	0.14048890137679124	1.8608831742456958E-10	PDK1, AKT1, MAPK1, EIF4EBP1, CDKN1B, BCL2, RPS6KB1, STAT3, AKT3, AKT2	32	93	6765	22.731854838709676	2.307495727826847E-8	1.1537478639134235E-8	2.148843991633953E-7
KEGG_PATHWAY	mcc04910:Insulin signaling pathway	10	0.14048890137679124	4.997374622179952E-9	AKT1, MAPK1, EIF4EBP1, TSC1, GSK3B, TSC2, FASN, RPS6KB1, AKT3, AKT2	32	134	6765	15.776585820895521	6.196742631248142E-7	2.0655813037784299E-7	5.7706875278285E-6
KEGG_PATHWAY	mcc05210:Colorectal cancer	8	0.112391121101433	1.6430881613599708E-8	AKT1, MAPK1, CASP3, BCL2, BAX, GSK3B, AKT3, AKT2	32	68	6765	24.871323529411764	2.0374272664547277E-6	5.093572057468521E-7	1.8973458104643015E-5
KEGG_PATHWAY	mcc04152:AMPK signaling pathway	9	0.1264400112391121	3.3289646679104445E-8	AKT1, EIF4EBP1, TSC1, TSC2, FASN, RPS6KB1, FOXO3, AKT3, AKT2	32	116	6765	16.40220905172414	4.1279077404032805E-6	8.255829112568946E-7	3.844100847638643E-5
KEGG_PATHWAY	mcc04012:ErbB signaling pathway	8	0.112391121101433	5.658521795415652E-8	AKT1, MAPK1, EIF4EBP1, ERBB3, GSK3B, RPS6KB1, AKT3, AKT2	32	81	6765	20.87962962962963	7.016542608928589E-6	1.1694271870865691E-6	6.534141364644697E-5
KEGG_PATHWAY	mcc05221:Acute myeloid leukemia	7	0.09834223096375386	1.2289013392767246E-7	AKT1, MAPK1, EIF4EBP1, RPS6KB1, STAT3, AKT3, AKT2	32	54	6765	27.40451388888889	1.5238261443561996E-5	2.1769087087397665E-6	1.4190653599976955E-4
KEGG_PATHWAY	mcc04151:PI3K-Akt signaling pathway	12	0.1685866816521495	1.5510887491661033E-7	AKT1, MAPK1, EIF4EBP1, CDKN1B, TSC1, BCL2, GSK3B, TSC2, RPS6KB1, FOXO3, AKT3, AKT2	32	341	6765	7.439516129032258	1.9233317024802687E-5	2.404184858417757E-6	1.7911087488720057E-4
KEGG_PATHWAY	mcc05231:Choline metabolism in cancer	8	0.112391121101433	1.7210380981830933E-7	AKT1, MAPK1, EIF4EBP1, TSC1, TSC2, RPS6KB1, AKT3, AKT2	32	95	6765	17.802631578947366	2.1340646545464637E-5	2.3712054398883353E-6	1.9873563780192782E-4
KEGG_PATHWAY	mcc05161:Hepatitis B	9	0.1264400112391121	2.48206899068109E-7	AKT1, MAPK1, CASP3, CDKN1B, BCL2, BAX, STAT3, AKT3, AKT2	32	150	6765	12.684375	3.077718567257026E-5	3.0777611936816385E-6	2.8661501814131185E-4
KEGG_PATHWAY	mcc04917:Prolactin signaling pathway	7	0.09834223096375386	4.5557971792574125E-7	AKT1, MAPK1, GSK3B, FOXO3, STAT3, AKT3, AKT2	32	67	6765	22.087220149253728	5.649030225696183E-5	5.1356138939251395E-6	5.260766192782818E-4
KEGG_PATHWAY	mcc04210:Apoptosis	7	0.09834223096375386	4.5557971792574125E-7	BID, AKT1, CASP3, BCL2, BAX, AKT3, AKT2	32	67	6765	22.087220149253728	5.649030225696183E-5	5.1356138939251395E-6	5.260766192782818E-4
KEGG_PATHWAY	mcc04722:Neurotrophin signaling pathway	8	0.112391121101433	1.0131759103369594E-6	AKT1, MAPK1, BCL2, BAX, GSK3B, FOXO3, AKT3, AKT2	32	123	6765	13.75	1.2562598492815713E-4	1.0469434906235087E-5	0.0011699524129604733
KEGG_PATHWAY	mcc05215:Prostate cancer	7	0.09834223096375386	1.8851942817030383E-6	AKT1, MAPK1, CDKN1B, BCL2, GSK3B, AKT3, AKT2	32	85	6765	17.409926470588236	2.3373699052642305E-4	1.798170842515212E-5	0.002176894883865188
KEGG_PATHWAY	mcc05213:Endometrial cancer	6	0.08429334082607474	2.920236519537034E-6	AKT1, MAPK1, GSK3B, FOXO3, AKT3, AKT2	32	51	6765	24.871323529411764	3.620443032784637E-4	2.5864655299745465E-5	0.0033720732663056197
KEGG_PATHWAY	mcc04660:T cell receptor signaling pathway	7	0.09834223096375386	4.099416680174337E-6	AKT1, MAPK1, GSK3B, CTLA4, AKT3, PDCD1, AKT2	32	97	6765	15.256121134020617	5.081995331245315E-4	3.3888006473525856E-5	0.004733673912804548
KEGG_PATHWAY	mcc05200:Pathways in cancer	11	0.15453779151447036	5.886478865746108E-6	BID, AKT1, MAPK1, CASP3, CDKN1B, BCL2, BAX, GSK3B, STAT3, AKT3, AKT2	32	394	6765	5.902204949238579	7.296591968722899E-4	4.561930488944377E-5	0.006797164331384664
KEGG_PATHWAY	mcc05145:Toxoplasmosis	7	0.09834223096375386	9.460535159425171E-6	AKT1, MAPK1, CASP3, BCL2, STAT3, AKT3, AKT2	32	112	6765	13.212890625	0.0011724240821217036	6.900420197730739E-5	0.010923949881602724
KEGG_PATHWAY	mcc04919:Thyroid hormone signaling pathway	7	0.09834223096375386	9.460535159425171E-6	AKT1, MAPK1, NOTCH1, GSK3B, TSC2, AKT3, AKT2	32	112	6765	13.212890625	0.0011724240821217036	6.900420197730739E-5	0.010923949881602724
KEGG_PATHWAY	mcc04071:Sphingolipid signaling pathway	7	0.09834223096375386	1.1584467066457331E-5	BID, AKT1, MAPK1, BCL2, BAX, AKT3, AKT2	32	116	6765	12.757273706896552	0.0014354509899434653	7.980138440588647E-5	0.013376275027110474
KEGG_PATHWAY	mcc04932:Non-alcoholic fatty liver disease (NAFLD)	8	0.112391121101433	1.2407093944295212E-5	BID, AKT1, CASP3, GSK3A, BAX, GSK3B, AKT3, AKT2	32	179	6765	9.44832402234637	0.0015373063253971697	8.096983719774187E-5	0.014326078183579671
KEGG_PATHWAY	mcc05152:Tuberculosis	8	0.112391121101433	1.2407093944295212E-5	BID, AKT1, MAPK1, CASP3, BCL2, BAX, AKT3, AKT2	32	179	6765	9.44832402234637	0.0015373063253971697	8.096983719774187E-5	0.014326078183579671
KEGG_PATHWAY	mcc04062:Chemokine signaling pathway	8	0.112391121101433	1.594632602034143E-5	AKT1, MAPK1, GSK3A, GSK3B, FOXO3, STAT3, AKT3, AKT2	32	186	6765	9.09274193548387	0.001975406503638033	9.886312233819972E-5	0.018412373636378376
KEGG_PATHWAY	mcc04068:FoxO signaling pathway	7	0.09834223096375386	1.9484632000217864E-5	AKT1, MAPK1, CDKN1B, FOXO3, STAT3, AKT3, AKT2	32	127	6765	11.652312992125985	0.0024132014431272886	1.1504661528216609E-4	0.02249744736484427
KEGG_PATHWAY	mcc05205:Proteoglycans in cancer	8	0.112391121101433	2.6400498352946974E-5	AKT1, MAPK1, CASP3, ERBB3, RPS6KB1, STAT3, AKT3, AKT2	32	201	6765	8.414179104477611	0.0032683522801050247	1.4879370228570998E-4	0.03048156929583712
KEGG_PATHWAY	mcc04931:Insulin resistance	6	0.08429334082607474	9.206071250289294E-5	AKT1, GSK3B, RPS6KB1, STAT3, AKT3, AKT2	32	103	6765	12.314927184466018	0.011351137963324653	4.962270057401463E-4	0.1062549457920503
KEGG_PATHWAY	mcc05223:Non-small cell lung cancer	5	0.07024445068839562	1.1223318216057881E-4	AKT1, MAPK1, FOXO3, AKT3, AKT2	32	56	6765	18.875558035714285	0.013821292246337658	5.797358721889578E-4	0.1295238968672674
KEGG_PATHWAY	mcc05169:Epstein-Barr virus infection	6	0.08429334082607474	1.6175435652420795E-4	AKT1, CDKN1B, BCL2, STAT3, AKT3, AKT2	32	116	6765	10.934806034482758	0.019859316061439092	8.020446933212355E-4	0.18662559617237395
KEGG_PATHWAY	mcc05212:Pancreatic cancer	5	0.07024445068839562	2.0101539665038628E-4	AKT1, MAPK1, STAT3, AKT3, AKT2	32	65	6765	16.26201923076923	0.02462026768455694	9.583256956628983E-4	0.23187538142231956
KEGG_PATHWAY	mcc05230:Central carbon metabolism in cancer	5	0.07024445068839562	2.2611999309361358E-4	PDK1, AKT1, MAPK1, AKT3, AKT2	32	67	6765	15.776585820895521	0.027652520975422812	0.0010380552806991128	0.2607995254531037
KEGG_PATHWAY	mcc04662:B cell receptor signaling pathway	5	0.07024445068839562	2.2611999309361358E-4	AKT1, MAPK1, GSK3B, AKT3, AKT2	32	67	6765	15.776585820895521	0.027652520975422812	0.0010380552806991128	0.2607995254531037
KEGG_PATHWAY	mcc05162:Measles	6	0.08429334082607474	2.3849336091647273E-4	AKT1, CDKN1B, GSK3B, STAT3, AKT3, AKT2	32	126	6765	10.066964285714285	0.029143593607601548	0.0010557531507077167	0.2750526256060315
KEGG_PATHWAY	mcc05160:Hepatitis C	6	0.08429334082607474	2.661923095540941E-4	AKT1, MAPK1, GSK3B, STAT3, AKT3, AKT2	32	129	6765	9.832848837209301	0.03247328337997446	0.0011377054384942298	0.30695278828217765
KEGG_PATHWAY	mcc05220:Chronic myeloid leukemia	5	0.07024445068839562	2.679123036579051E-4	AKT1, MAPK1, CDKN1B, AKT3, AKT2	32	70	6765	15.100446428571429	0.03267966987693671	0.0011069061476962627	0.30893335361233953
KEGG_PATHWAY	mcc04550:Signaling pathways regulating pluripotency of stem cells	6	0.08429334082607474	3.1773128722231535E-4	AKT1, MAPK1, GSK3B, STAT3, AKT3, AKT2	32	134	6765	9.465951492537313	0.038638663381035276	0.0012703195581578175	0.3662840909962606
KEGG_PATHWAY	mcc04666:Fc gamma R-mediated phagocytosis	5	0.07024445068839562	5.150899446012445E-4	AKT1, MAPK1, RPS6KB1, AKT3, AKT2	32	83	6765	12.73531626506024	0.06188957073308887	0.0019944961088310675	0.5931838678101764
KEGG_PATHWAY	mcc05206:MicroRNAs in cancer	7	0.09834223096375386	9.563368713996117E-4	CASP3, NOTCH1, CDKN1B, ERBB3, BCL2, TP63, STAT3	32	258	6765	5.735828488372093	0.11187476204811564	0.0035887725498251477	1.0987714434638751
KEGG_PATHWAY	mcc05164:Influenza A	6	0.08429334082607474	9.702295370729395E-4	AKT1, MAPK1, GSK3B, AXL, AKT3, AKT2	32	171	6765	7.417763157894737	0.1134048825955486	0.0035339427497989018	1.1146516671304951
KEGG_PATHWAY	mcc04668:TNF signaling pathway	5	0.07024445068839562	0.0012489627075766938	AKT1, MAPK1, CASP3, AKT3, AKT2	32	105	6765	10.066964285714285	0.14355756292679756	0.004417874373309649	1.4327701602894205
KEGG_PATHWAY	mcc04725:Cholinergic synapse	5	0.07024445068839562	0.0013868538500567407	AKT1, MAPK1, BCL2, AKT3, AKT2	32	108	6765	9.78732638888889	0.15809595860101766	0.00476884932175059	1.5897996251634572
KEGG_PATHWAY	mcc04510:Focal adhesion	6	0.08429334082607474	0.0022688327348193518	AKT1, MAPK1, BCL2, GSK3B, AKT3, AKT2	32	207	6765	6.127717391304348	0.24546596616913996	0.007583394297700274	2.588798088885025
KEGG_PATHWAY	mcc04370:VEGF signaling pathway	4	0.0561955605507165	0.0023813444295177687	AKT1, MAPK1, AKT3, AKT2	32	59	6765	14.332627118644066	0.25594391067269484	0.007749784315881136	2.715569239154192
KEGG_PATHWAY	mcc04380:Osteoclast differentiation	5	0.07024445068839562	0.0024455348777123794	AKT1, MAPK1, SQSTM1, AKT3, AKT2	32	126	6765	8.389136904761903	0.2618570177159353	0.00775484483390354	2.7878274970410177
KEGG_PATHWAY	mcc05014:Amyotrophic lateral sclerosis (ALS)	4	0.0561955605507165	0.002498935531918316	BID, CASP3, BCL2, BAX	32	60	6765	14.09375	0.2667406518376829	0.007726392342939259	2.8479024818867105
KEGG_PATHWAY	mcc04728:Dopaminergic synapse	5	0.07024445068839562	0.0025170166907036444	AKT1, GSK3A, GSK3B, AKT3, AKT2	32	127	6765	8.323080708661418	0.26838694862767065	0.007593063084952667	2.8682358452164713
KEGG_PATHWAY	mcc04611:Platelet activation	5	0.07024445068839562	0.002664289726302791	AKT1, MAPK1, FERMT3, AKT3, AKT2	32	129	6765	8.194040697674419	0.28166037941742095	0.00784555722887681	3.0337086209885955
KEGG_PATHWAY	mcc04664:Fc epsilon RI signaling pathway	4	0.0561955605507165	0.0028731350287158164	AKT1, MAPK1, AKT3, AKT2	32	63	6765	13.422619047619046	0.3000746063389029	0.008262917755577415	3.2679212120519274
KEGG_PATHWAY	mcc05214:Glioma	4	0.0561955605507165	0.0030051294090255045	AKT1, MAPK1, AKT3, AKT2	32	64	6765	13.212890625	0.3114704764496278	0.008445883259425968	3.4156816077764995
KEGG_PATHWAY	mcc04920:Adipocytokine signaling pathway	4	0.0561955605507165	0.0031408123451061865	AKT1, STAT3, AKT3, AKT2	32	65	6765	13.009615384615383	0.3229929726502051	0.008630841383532095	3.5673562280363114
KEGG_PATHWAY	mcc04261:Adrenergic signaling in cardiomyocytes	5	0.07024445068839562	0.0032265154044321233	AKT1, MAPK1, BCL2, AKT3, AKT2	32	136	6765	7.772288602941177	0.3301722885664182	0.008673788676986982	3.6630481651775404
KEGG_PATHWAY	mcc05211:Renal cell carcinoma	4	0.0561955605507165	0.003280217641742456	AKT1, MAPK1, AKT3, AKT2	32	66	6765	12.8125	0.33463236689139975	0.008630953761516014	3.722965305141357
KEGG_PATHWAY	mcc05218:Melanoma	4	0.0561955605507165	0.00387571643292773	AKT1, MAPK1, AKT3, AKT2	32	70	6765	12.080357142857142	0.38215802868134985	0.009981570217314939	4.385102879349123
KEGG_PATHWAY	mcc04115:p53 signaling pathway	4	0.0561955605507165	0.004533314714635214	BID, CASP3, BAX, TSC2	32	74	6765	11.427364864864865	0.43073489925573694	0.01143229278957969	5.111454523072345
KEGG_PATHWAY	mcc05166:HTLV-I infection	6	0.08429334082607474	0.0054723399270875245	AKT1, ETS1, BAX, GSK3B, AKT3, AKT2	32	254	6765	4.993848425196851	0.49360264724772174	0.013516493348480041	6.139922089258465
KEGG_PATHWAY	mcc04320:Dorso-ventral axis formation	3	0.04214667041303737	0.006167965254372185	MAPK1, NOTCH1, ETS1	32	26	6765	24.393028846153847	0.5356868912200036	0.01493048016007592	6.89522944552291
KEGG_PATHWAY	mcc04914:Progesterone-mediated oocyte maturation	4	0.0561955605507165	0.0062493971287922254	AKT1, MAPK1, AKT3, AKT2	32	83	6765	10.188253012048191	0.5403807214473901	0.014837984890067157	6.983283910086568
KEGG_PATHWAY	mcc04915:Estrogen signaling pathway	4	0.0561955605507165	0.008558129416241109	AKT1, MAPK1, AKT3, AKT2	32	93	6765	9.09274193548387	0.6555392406609226	0.01990812741175807	9.448349904051746
KEGG_PATHWAY	mcc05222:Small cell lung cancer	4	0.0561955605507165	0.008558129416241109	AKT1, BCL2, AKT3, AKT2	32	93	6765	9.09274193548387	0.6555392406609226	0.01990812741175807	9.448349904051746
KEGG_PATHWAY	mcc05142:Chagas disease (American trypanosomiasis)	4	0.0561955605507165	0.010436641472337591	AKT1, MAPK1, AKT3, AKT2	32	100	6765	8.45625	0.72772539835622	0.023803673370711542	11.409874127860398
KEGG_PATHWAY	mcc04620:Toll-like receptor signaling pathway	4	0.0561955605507165	0.010723054241049348	AKT1, MAPK1, AKT3, AKT2	32	101	6765	8.372524752475247	0.7373253549583842	0.02401314951385336	11.705509879451037
KEGG_PATHWAY	mcc05203:Viral carcinogenesis	5	0.07024445068839562	0.012482894789884144	MAPK1, CASP3, CDKN1B, BAX, STAT3	32	200	6765	5.28515625	0.789363444719496	0.02743139677220352	13.502328857731772
KEGG_PATHWAY	mcc04973:Carbohydrate digestion and absorption	3	0.04214667041303737	0.012894540331230817	AKT1, AKT3, AKT2	32	38	6765	16.689967105263158	0.7999766507063177	0.027838858460700666	13.917774640242285
KEGG_PATHWAY	mcc04014:Ras signaling pathway	5	0.07024445068839562	0.019078941545134027	AKT1, MAPK1, ETS1, AKT3, AKT2	32	227	6765	4.656525330396476	0.9082463810510596	0.04034707104587343	19.943831807033884
KEGG_PATHWAY	mcc04923:Regulation of lipolysis in adipocytes	3	0.04214667041303737	0.022540909873752214	AKT1, AKT3, AKT2	32	51	6765	12.435661764705882	0.9408131625347035	0.046786341842358414	23.146425180403053
KEGG_PATHWAY	mcc04630:Jak-STAT signaling pathway	4	0.0561955605507165	0.022795075284921553	AKT1, STAT3, AKT3, AKT2	32	134	6765	6.3106343283582085	0.9426913438291131	0.04653738222977033	23.37687274749539
KEGG_PATHWAY	mcc04010:MAPK signaling pathway	5	0.07024445068839562	0.023220119553440263	AKT1, MAPK1, CASP3, AKT3, AKT2	32	241	6765	4.386021784232366	0.9457010436656725	0.04663571844147485	23.760843444445122
KEGG_PATHWAY	mcc04022:cGMP-PKG signaling pathway	4	0.0561955605507165	0.03210262229741811	AKT1, MAPK1, AKT3, AKT2	32	153	6765	5.526960784313725	0.9825081863661363	0.0631746662364655	31.39356315467924
KEGG_PATHWAY	mcc04024:cAMP signaling pathway	4	0.0561955605507165	0.055834378924969376	AKT1, MAPK1, AKT3, AKT2	32	191	6765	4.427356020942408	0.9991946685202846	0.10692385941261884	48.49250571053246
KEGG_PATHWAY	mcc04015:Rap1 signaling pathway	4	0.0561955605507165	0.07094044070135846	AKT1, MAPK1, AKT3, AKT2	32	211	6765	4.007701421800948	0.9998910064059576	0.1328696436169563	57.24519530020391
KEGG_PATHWAY	mcc05010:Alzheimer's disease	4	0.0561955605507165	0.07174061670040044	BID, MAPK1, CASP3, GSK3B	32	212	6765	3.9887971698113205	0.9999020511932364	0.1323929669900913	57.66848808210732
KEGG_PATHWAY	mcc04922:Glucagon signaling pathway	3	0.04214667041303737	0.08568304824274467	AKT1, AKT3, AKT2	32	107	6765	5.927278037383178	0.999985003161831	0.15489808378893244	64.45591325131164
KEGG_PATHWAY	mcc04650:Natural killer cell mediated cytotoxicity	3	0.04214667041303737	0.08843802664569311	BID, MAPK1, CASP3	32	109	6765	5.818520642201834	0.9999896845355503	0.15749117336027152	65.67317694711517
